# Supplementary material for: Comparative evaluation of a new magnetic bead-based DNA extraction method from fecal samples for downstream next-generation 16S rRNA gene sequencing
Source: PLoS One. 2018 Aug 23;13(8):e0202858. doi: 10.1371/journal.pone.0202858 (PMC6107275; doi:10.1371/journal.pone.0202858)
Supplement: S5 Table — There were no differences in the relative abundance of major phyla between the two groups (Bacteroidetes: QIAamp® PowerFecal® vs. Maxwell® RSC: 55.9% vs. 53.9%, p ≤ 0.22; Firmicutes: QIAamp® PowerFecal® vs. Maxwell® RSC 34.4% vs. 35.9%, p ≤ 0.41). From the top 30 most abundant bacterial genera, 4 were significantly different between the QIAamp® PowerFecal® vs. Maxwell® RSC kits (Lactobacillus: 0.4% vs. 0.1%, p ≤ 0.000; an unclassified genus within Clostridiaceae: 0.4% vs. 0.3%, p ≤ 0.01; Turicibacter: 0.3% vs. 0.1%, p ≤ 0.01; and Ruminococcus: 2.7% vs. 2.3%, p ≤ 0.05). Investigation of individual de novo OTUs (FDR < 0.01) revealed that with 25,075 unique OTUs identified, only 2 OTUs (k_Bacteria; p_Firmicutes; c_Clostridia; o_Clostridiales; f_Clostridiaceae; g_; s_ and k__Bacteria; p_Firmicutes; c_Clostridia; o_Clostridiales; f_Lachnospiraceae; g_; s_) were differentially abundant between the two kits. (XLSX) [file pone.0202858.s005.xlsx]

## Sheet: QIIME & Greengenes_phylum raw
Kit	ID	Unassigned;Other	k__Bacteria;p__Actinobacteria	k__Bacteria;p__Bacteroidetes	k__Bacteria;p__Cyanobacteria	k__Bacteria;p__Firmicutes	k__Bacteria;p__Proteobacteria	k__Bacteria;p__TM7	k__Bacteria;p__Tenericutes	k__Bacteria;p__Verrucomicrobia
MO BIO	Mobio65C.41.PreSD	0.00824524	0.00946089	0.637051	0.00422833	0.233985	0.0853066	0.0207717	0.000845666	0.000105708
MO BIO	Mobio65C.42.PreSD	0.0110856	0.00247656	0.678784	0.00424553	0.232885	0.0574326	0.00902176	0.00400967	5.89657e-05
MO BIO	Mobio65C.43.PreSD	0.00589713	0.00513269	0.684995	0.00270285	0.20801	0.0784646	0.0135416	0.000982855	0.000273015
MO BIO	Mobio65C.44.PreSD	0.00735727	0.0243	0.647082	0.00296393	0.250652	0.0504919	0.0162701	0.000693685	0.000189187
MO BIO	Mobio65C.45.PreSD	0.0105178	0.00812959	0.702824	0.00371501	0.215096	0.0451349	0.0135212	0.00102525	3.61851e-05
MO BIO	Mobio65C.46.PreSD	0.00632451	0.000223876	0.424973	0	0.435496	0.00699614	0	0.0369956	0.0889909
MO BIO	Mobio65C.47.PreSD	0.00905495	0.000702896	0.443196	0	0.391237	0.0182202	0	0.0239536	0.113635
MO BIO	Mobio65C.48.PreSD	0.00608682	0.00080392	0.434844	0	0.469413	0.00872828	0	0.0156956	0.0644285
MO BIO	Mobio65C.49.PreSD	0.00686381	0.000320739	0.451408	0	0.409135	0.0139201	0	0.0215857	0.096767
MO BIO	Mobio65C.50.PreSD	0.00788344	0.000299371	0.315737	0	0.585969	0.00578785	0	0.020956	0.0633669
MO BIO	Mobio65C.51.PreSD	0.00730711	0.00042983	0.492478	0	0.478186	0.0175156	0	0.00376101	0.000322373
MO BIO	Mobio65C.52.PreSD	0.00847594	0.000368519	0.581685	0	0.36898	0.0109634	0	0.0290439	0.000483682
MO BIO	Mobio65C.53.PreSD	0.0080038	0.000409192	0.528873	0	0.436477	0.00725088	0	0.0146	0.00438654
MO BIO	Mobio65C.54.PreSD	0.00880942	0.000215993	0.559668	0	0.402317	0.012111	0	0.0156903	0.00118796
MO BIO	Mobio65C.55.PreSD	0.0110854	0.000243635	0.596297	0	0.360214	0.00838105	0	0.0165185	0.00726032
MO BIO	Mobio65C.56.PreSD	0.00804566	0.000214551	0.530434	0	0.33618	0.0169817	0	0.0117252	0.0964191
MO BIO	Mobio65C.57.PreSD	0.00846981	0.00043889	0.499172	0	0.37579	0.0121965	0	0.0187645	0.0851678
MO BIO	Mobio65C.58.PreSD	0.00776699	7.19166e-05	0.500827	0	0.356994	0.0195613	0	0.018986	0.0957929
MO BIO	Mobio65C.59.PreSD	0.0060738	0.0003438	0.58064	0	0.30942	0.0157766	0	0.0042402	0.0835052
MO BIO	Mobio65C.60.PreSD	0.00768429	0.000130242	0.552553	0	0.351524	0.0117869	6.51211e-05	0.0119823	0.0642746
MO BIO	Mobio65C.61.PreSD	0.00895012	0.000427651	0.509729	0	0.341357	0.018725	0	0.0288664	0.0919449
MO BIO	Mobio65C.62.PreSD	0.00685191	0.000550907	0.552732	0	0.335089	0.00895224	0	0.0264091	0.0694143
MO BIO	Mobio65C.63.PreSD	0.00701543	0.00027404	0.538653	0	0.378751	0.0126881	0	0.0203064	0.0423118
MO BIO	Mobio65C.64.PreSD	0.00698191	0.000362697	0.60525	0	0.261867	0.0245727	0	0.0186789	0.0822868
MO BIO	Mobio65C.65.PreSD	0.0106153	0.000463601	0.579407	0	0.337407	0.00943845	0	0.0337835	0.0288859
MO BIO	Mobio65C.66.PreSD	0.0141458	0.00690288	0.651047	6.80087e-05	0.23633	0.0192465	0.00513466	0.00431855	0.062806
MO BIO	Mobio65C.67.PreSD	0.0104221	0.00691244	0.717872	0	0.226371	0.0248115	0.00416578	0.00282296	0.00662252
MO BIO	Mobio65C.68.PreSD	0.0131993	0.00340294	0.695592	0	0.239443	0.0347512	0.00221707	0.0109822	0.000412477
MO BIO	Mobio65C.69.PreSD	0.0154309	0.00583389	0.688933	0.000155867	0.230773	0.0389223	0.00447562	0.00362948	0.0118459
MO BIO	Mobio65C.70.PreSD	0.0134333	0.00398756	0.623331	5.65611e-05	0.277574	0.029638	0.00497738	0.0021776	0.0448247
MO BIO	Mobio65C.71.PreSD	0.00875373	0.000254313	0.631928	0	0.298283	0	0	0.00734832	0.0534326
MO BIO	Mobio65C.72.PreSD	0.00910813	0.000622778	0.586787	0	0.336222	5.18982e-05	2.59491e-05	0.0121182	0.055064
MO BIO	Mobio65C.73.PreSD	0.0085453	0.000399521	0.575154	2.21956e-05	0.327096	0.000155369	0	0.0196431	0.0689839
MO BIO	Mobio65C.74.PreSD	0.00803862	0.000424148	0.561027	2.01975e-05	0.365697	4.03951e-05	0	0.0090283	0.055725
MO BIO	Mobio65C.75.PreSD	0.0105444	0.000395413	0.585686	0	0.349598	0.000105444	0	0.0148148	0.0388559
MO BIO	Mobio65C.76.PreSD	0.00939791	0.00122502	0.49222	9.14194e-06	0.383413	3.65678e-05	9.14194e-06	0.0397766	0.0739126
MO BIO	Mobio65C.77.PreSD	0.00882187	0.00414703	0.509105	0	0.373308	7.54006e-05	0	0.0500283	0.0545146
MO BIO	Mobio65C.78.PreSD	0.00993634	0.00113048	0.409115	0	0.459332	5.9499e-05	0	0.0359969	0.0844291
MO BIO	Mobio65C.79.PreSD	0.0103274	0.00510246	0.495489	0	0.420442	4.08197e-05	0	0.0329415	0.035656
MO BIO	Mobio65C.80.PreSD	0.00759878	0.00241779	0.515105	0	0.376623	0	0	0.0427144	0.0555402
Promega	Promega.41.PreSD	0.00898843	0.00142317	0.652597	0.00404479	0.254447	0.0650163	0.0126213	0.00063668	0.000224711
Promega	Promega.42.PreSD	0.0105424	0.000195955	0.572347	0.00470293	0.364085	0.0367221	0.00870042	0.00211632	0.000587866
Promega	Promega.43.PreSD	0.00760079	0.000954689	0.67614	0.0025336	0.242418	0.0549681	0.0135125	0.00161563	0.000257032
Promega	Promega.44.PreSD	0.00914331	0.001412	0.602116	0.00358788	0.326358	0.0421749	0.0140737	0.000949052	0.000185181
Promega	Promega.45.PreSD	0.0105437	0.000430819	0.626185	0.00167793	0.28874	0.0608136	0.010317	0.00122443	6.80241e-05
Promega	Promega.46.PreSD	0.00700622	0.000427861	0.450306	0	0.377855	0.0106074	0	0.0366178	0.11718
Promega	Promega.47.PreSD	0.00788762	0.000473815	0.495722	0	0.346331	0.0174754	0	0.0232448	0.108866
Promega	Promega.48.PreSD	0.0069286	0.000131348	0.417932	0	0.509301	0.00876747	0	0.0221649	0.0347743
Promega	Promega.49.PreSD	0.010931	0.000366322	0.516821	0	0.342863	0.0189462	0	0.0147554	0.0953169
Promega	Promega.50.PreSD	0.0071089	0.00027697	0.438767	0	0.449061	0.00844758	4.61617e-05	0.0215575	0.0747357
Promega	Promega.51.PreSD	0.00970065	0	0.578528	5.95132e-05	0.384693	0.0214247	0	0.00493959	0.000654645
Promega	Promega.52.PreSD	0.0153445	0.000148976	0.277393	0	0.675605	0.00484171	0	0.026406	0.000260708
Promega	Promega.53.PreSD	0.00903339	0.000194144	0.539582	0	0.394009	0.0109634	0	0.0154401	0.0307775
Promega	Promega.54.PreSD	0.00958662	0.000152653	0.553734	0	0.404668	0.0116016	0	0.0197533	0.000503755
Promega	Promega.55.PreSD	0.00726792	6.00655e-05	0.450581	0	0.504475	0.00567619	0	0.0215935	0.0103463
Promega	Promega.56.PreSD	0.00963923	0.00011445	0.50817	1.27167e-05	0.340082	0.0195201	1.27167e-05	0.0101352	0.112314
Promega	Promega.57.PreSD	0.00878949	0.000488305	0.479711	0	0.40793	0.0129401	4.88305e-05	0.0212413	0.068851
Promega	Promega.58.PreSD	0.00931834	0.000244073	0.528138	0	0.313842	0.0208333	0	0.0117765	0.115847
Promega	Promega.59.PreSD	0.00873543	0.000224947	0.4985	1.87455e-05	0.362314	0.0165898	0	0.0033742	0.110243
Promega	Promega.60.PreSD	0.0080215	0.000120322	0.466209	0	0.420647	0.0110296	0	0.0122528	0.081719
Promega	Promega.61.PreSD	0.00872294	0.000313775	0.474616	0	0.368309	0.0140571	0	0.0266709	0.107311
Promega	Promega.62.PreSD	0.00857276	0.000277099	0.541019	0	0.321557	0.0145997	0	0.0322128	0.0817617
Promega	Promega.63.PreSD	0.0104216	0.00049303	0.534223	1.7001e-05	0.35845	0.016865	0	0.0198572	0.0596736
Promega	Promega.65.PreSD	0.0092689	0.000327689	0.514951	0	0.375121	0.0114223	0	0.0293515	0.0595574
Promega	Promega.66.PreSD	0.0138738	0.00199983	0.621052	6.24948e-05	0.248958	0.0170194	0.00533289	0.00314557	0.0885551
Promega	Promega.67.PreSD	0.0134913	0.00473941	0.775794	5.81522e-05	0.175111	0.0244675	0.00393981	0.00171549	0.000683289
Promega	Promega.68.PreSD	0.00989145	0.000563667	0.535938	0.000572759	0.390667	0.0512392	0.0028547	0.00811862	0.000154554
Promega	Promega.69.PreSD	0.0164782	0.00131133	0.691565	7.42262e-05	0.230101	0.0214266	0.00447831	0.00289482	0.0316698
Promega	Promega.70.PreSD	0.0124259	0.00238381	0.677303	3.75404e-05	0.173418	0.0196148	0.00433591	0.00135145	0.10913
Promega	Promega.71.PreSD	0.00761686	0.000213807	0.605233	0	0.294091	5.34516e-05	0	0.0154475	0.0773445
Promega	Promega.72.PreSD	0.00840151	0.000249645	0.511119	0	0.417003	1.92034e-05	0	0.00811345	0.0550947
Promega	Promega.73.PreSD	0.00987517	0.000386315	0.555569	0	0.349856	2.41447e-05	0	0.0135935	0.0706956
Promega	Promega.74.PreSD	0.0137956	8.26082e-05	0.565701	0	0.365073	0.00013768	0	0.00759996	0.0476099
Promega	Promega.75.PreSD	0.0102678	0.000201329	0.590296	0	0.342091	5.59247e-05	0	0.0137351	0.0433528
Promega	Promega.76.PreSD	0.0105559	0.000732102	0.47287	0	0.404801	0	0	0.0267473	0.0842939
Promega	Promega.77.PreSD	0.0109942	0.00143863	0.500583	0	0.383766	0	0	0.0271523	0.0760657
Promega	Promega.78.PreSD	0.0114084	0.000724342	0.475712	0	0.399656	9.05428e-05	0	0.0547784	0.0576305
Promega	Promega.79.PreSD	0.0110304	0.00293923	0.486229	0	0.392305	3.30251e-05	0	0.0735469	0.0339168
Promega	Promega.80.PreSD	0.010291	0.00265575	0.557486	0	0.301981	0.000110656	0	0.0391723	0.0883036

## Sheet: QIIME & Greengenes_phulym table
	QIAamp® PowerFecal®	Maxwell® RSC	p value
Actinobacteria	0.25 ± 0.44	0.08 ± 0.10	0.0188
Bacteroidetes	55.92 ± 9.05	53.89 ± 8.90	0.216
Firmicutes	34.40 ± 8.44	35.90 ± 9.07	0.409
Verrucomicrobia	4.71 ± 3.60	5.48 ± 4.12	0.426
Cyanobacteria	0.05 ± 0.12	0.04 ± 0.12	0.499
Tenericutes	1.72 ± 1.30	1.74 ± 1.56	0.842
Proteobacteria	1.81 ± 2.06	1.67 ± 1.74	0.971
TM7	0.24 ± 0.51	0.21 ± 0.41	1

## Sheet: QIIME & Greengenes_genus raw
Kit	ID	Unassigned;Other;Other;Other;Other;Other	k__Bacteria;p__Actinobacteria;c__Actinobacteria;o__Actinomycetales;f__Microbacteriaceae;Other	k__Bacteria;p__Actinobacteria;c__Actinobacteria;o__Actinomycetales;f__Microbacteriaceae;g__Salinibacterium	k__Bacteria;p__Actinobacteria;c__Actinobacteria;o__Bifidobacteriales;f__Bifidobacteriaceae;g__Bifidobacterium	k__Bacteria;p__Actinobacteria;c__Coriobacteriia;o__Coriobacteriales;f__Coriobacteriaceae;Other	k__Bacteria;p__Actinobacteria;c__Coriobacteriia;o__Coriobacteriales;f__Coriobacteriaceae;g__	k__Bacteria;p__Actinobacteria;c__Coriobacteriia;o__Coriobacteriales;f__Coriobacteriaceae;g__Adlercreutzia	k__Bacteria;p__Bacteroidetes;c__Bacteroidia;o__Bacteroidales;Other;Other	k__Bacteria;p__Bacteroidetes;c__Bacteroidia;o__Bacteroidales;f__;g__	k__Bacteria;p__Bacteroidetes;c__Bacteroidia;o__Bacteroidales;f__Bacteroidaceae;g__Bacteroides	k__Bacteria;p__Bacteroidetes;c__Bacteroidia;o__Bacteroidales;f__Porphyromonadaceae;g__Parabacteroides	k__Bacteria;p__Bacteroidetes;c__Bacteroidia;o__Bacteroidales;f__Prevotellaceae;g__	k__Bacteria;p__Bacteroidetes;c__Bacteroidia;o__Bacteroidales;f__Prevotellaceae;g__Prevotella	k__Bacteria;p__Bacteroidetes;c__Bacteroidia;o__Bacteroidales;f__Rikenellaceae;g__	k__Bacteria;p__Bacteroidetes;c__Bacteroidia;o__Bacteroidales;f__Rikenellaceae;g__AF12	k__Bacteria;p__Bacteroidetes;c__Bacteroidia;o__Bacteroidales;f__Rikenellaceae;g__Rikenella	k__Bacteria;p__Bacteroidetes;c__Bacteroidia;o__Bacteroidales;f__S24-7;g__	k__Bacteria;p__Bacteroidetes;c__Bacteroidia;o__Bacteroidales;f__[Odoribacteraceae];g__Odoribacter	k__Bacteria;p__Bacteroidetes;c__Bacteroidia;o__Bacteroidales;f__[Paraprevotellaceae];g__Paraprevotella	k__Bacteria;p__Bacteroidetes;c__Bacteroidia;o__Bacteroidales;f__[Paraprevotellaceae];g__[Prevotella]	k__Bacteria;p__Bacteroidetes;c__Flavobacteriia;o__Flavobacteriales;f__[Weeksellaceae];g__Chryseobacterium	k__Bacteria;p__Cyanobacteria;c__4C0d-2;o__YS2;f__;g__	k__Bacteria;p__Cyanobacteria;c__Chloroplast;o__Streptophyta;f__;g__	k__Bacteria;p__Firmicutes;Other;Other;Other;Other	k__Bacteria;p__Firmicutes;c__Bacilli;o__Bacillales;f__Paenibacillaceae;g__Brevibacillus	k__Bacteria;p__Firmicutes;c__Bacilli;o__Bacillales;f__Planococcaceae;g__Lysinibacillus	k__Bacteria;p__Firmicutes;c__Bacilli;o__Bacillales;f__Staphylococcaceae;g__Staphylococcus	k__Bacteria;p__Firmicutes;c__Bacilli;o__Lactobacillales;f__Carnobacteriaceae;g__	k__Bacteria;p__Firmicutes;c__Bacilli;o__Lactobacillales;f__Enterococcaceae;Other	k__Bacteria;p__Firmicutes;c__Bacilli;o__Lactobacillales;f__Lactobacillaceae;g__Lactobacillus	k__Bacteria;p__Firmicutes;c__Bacilli;o__Lactobacillales;f__Streptococcaceae;g__Lactococcus	k__Bacteria;p__Firmicutes;c__Bacilli;o__Lactobacillales;f__Streptococcaceae;g__Streptococcus	k__Bacteria;p__Firmicutes;c__Bacilli;o__Turicibacterales;f__Turicibacteraceae;g__Turicibacter	k__Bacteria;p__Firmicutes;c__Clostridia;Other;Other;Other	k__Bacteria;p__Firmicutes;c__Clostridia;o__Clostridiales;Other;Other	k__Bacteria;p__Firmicutes;c__Clostridia;o__Clostridiales;f__;g__	k__Bacteria;p__Firmicutes;c__Clostridia;o__Clostridiales;f__Christensenellaceae;g__	k__Bacteria;p__Firmicutes;c__Clostridia;o__Clostridiales;f__Clostridiaceae;Other	k__Bacteria;p__Firmicutes;c__Clostridia;o__Clostridiales;f__Clostridiaceae;g__	k__Bacteria;p__Firmicutes;c__Clostridia;o__Clostridiales;f__Clostridiaceae;g__Clostridium	k__Bacteria;p__Firmicutes;c__Clostridia;o__Clostridiales;f__Dehalobacteriaceae;g__Dehalobacterium	k__Bacteria;p__Firmicutes;c__Clostridia;o__Clostridiales;f__Eubacteriaceae;g__Anaerofustis	k__Bacteria;p__Firmicutes;c__Clostridia;o__Clostridiales;f__Lachnospiraceae;Other	k__Bacteria;p__Firmicutes;c__Clostridia;o__Clostridiales;f__Lachnospiraceae;g__	k__Bacteria;p__Firmicutes;c__Clostridia;o__Clostridiales;f__Lachnospiraceae;g__Anaerostipes	k__Bacteria;p__Firmicutes;c__Clostridia;o__Clostridiales;f__Lachnospiraceae;g__Blautia	k__Bacteria;p__Firmicutes;c__Clostridia;o__Clostridiales;f__Lachnospiraceae;g__Coprococcus	k__Bacteria;p__Firmicutes;c__Clostridia;o__Clostridiales;f__Lachnospiraceae;g__Dorea
MO BIO	Mobio65C.41.PreSD	0.00824524	0	5.28541e-05	0.00808668	5.28541e-05	0.000211416	0.00105708	0.000211416	0	0.0382135	0.00359408	5.28541e-05	0.0376321	0.00285412	0	0	0.545032	0	5.28541e-05	0.00940803	0	0.00422833	0	0	0	0	0	0	0	0.00190275	0	5.28541e-05	0	0	0.000158562	0.131765	0.000105708	0	0.00100423	5.28541e-05	0.00190275	0	0.000105708	0.0184989	0	0	0.00169133	0.000211416
MO BIO	Mobio65C.42.PreSD	0.0110856	0	0	0.0018869	8.84486e-05	5.89657e-05	0.000442243	0.000442243	2.94829e-05	0.0543074	0.0053364	0.000235863	0.0444602	0.0082552	0	0	0.501061	0	0	0.0646559	0	0.00424553	0	0	0	0	0	0	0	0.000855003	0	5.89657e-05	2.94829e-05	0	0.000176897	0.130668	5.89657e-05	0	0.000442243	0.000176897	0.00141518	0	5.89657e-05	0.0244118	0	0	0.00191639	0.000530692
MO BIO	Mobio65C.43.PreSD	0.00589713	0	0	0.00423174	0.000109206	0.000136508	0.000655236	0.000163809	2.73015e-05	0.026892	0.00294856	0	0.0448018	0.00163809	0	0	0.60552	0	0	0.00300317	0	0.00270285	0	0	0	0	0	0	0	0.00404062	0	0.000109206	0	0	0	0.1293	0	0	0.00103746	0.000191111	0.000600633	0	0.000136508	0.0150704	0	0	0.00158349	0.000218412
MO BIO	Mobio65C.44.PreSD	0.00735727	0	0	0.0231228	0.000105104	0.000399395	0.000672665	0.000105104	0	0.0199277	0.00456151	6.30623e-05	0.0461616	0.00332128	0	0	0.554717	0	0	0.018225	0	0.00296393	0	0	0	0	0	0	0	0.00397293	0	0	0	0	8.40831e-05	0.144749	8.40831e-05	0	0.00107206	0.000210208	0.0011141	0	0.000147145	0.0270958	2.10208e-05	0	0.00187085	0.000210208
MO BIO	Mobio65C.45.PreSD	0.0105178	1.20617e-05	0	0.00711641	0.000132679	0.000265358	0.000603085	0.000241234	1.20617e-05	0.0368123	0.00435428	7.23702e-05	0.0465703	0.00328078	0	0	0.576948	0	0	0.0345327	0	0.00371501	0	0	0	0	0	0	0	0.00179719	0	8.4432e-05	0	0	3.61851e-05	0.13298	8.4432e-05	0	0.000952875	0.000217111	0.000904628	0	0.000132679	0.017598	0	0	0.00173689	8.4432e-05
MO BIO	Mobio65C.46.PreSD	0.00632451	0	0	0	0.000167907	0	5.59691e-05	0	0	0.0866961	0	0	0.000111938	0	0	0	0.338109	0	0	5.59691e-05	0	0	0	0	0	0	0	0	0	0.000335815	0	0	0.00061566	0	0.000279846	0.269547	0.000167907	0	0.00313427	0.00184698	0.000223876	5.59691e-05	0.000559691	0.0170706	0.000447753	0	0.000783567	0.00167907
MO BIO	Mobio65C.47.PreSD	0.00905495	0	0	1.37823e-05	0.000468597	0	0.000220516	0	0	0.054688	1.37823e-05	0	5.51291e-05	0	0	0	0.388439	0	0	0	0	0	0	0	0	0	0	0	0	0.00853122	0	0	0.0024119	0	0.000220516	0.256185	0.000137823	1.37823e-05	0.00362474	0.00578855	0.000344557	0	0.000454815	0.0142646	0.000771807	0	0.00111636	0.00249459
MO BIO	Mobio65C.48.PreSD	0.00608682	0	0	0	0.000306255	0	0.000497665	0	0	0.0768318	0	0	7.65638e-05	0	0	0	0.357898	0	0	3.82819e-05	0	0	0	0	0	0	0	0	0	0.0095322	0	0	0.00172269	0	0.000497665	0.295268	0.00019141	0	0.00398132	0.00348365	0.000267973	0	0.00133987	0.0217441	0.00080392	0	0.00141643	0.0044407
MO BIO	Mobio65C.49.PreSD	0.00686381	0	0	0	0.000160369	0	0.000160369	0	0	0.0945218	0	0	3.20739e-05	0	0	0	0.356822	0	0	3.20739e-05	0	0	0	0	0	0	0	0	0	0.00606197	0	0	0.00381679	0	0.000256591	0.266021	0.000224517	0.000128296	0.00519597	0.00670344	0.000481108	0	0.000256591	0.0112259	0.000865995	0	0.000288665	0.00487523
MO BIO	Mobio65C.50.PreSD	0.00788344	0	0	9.97904e-05	0.000199581	0	0	0	0	0.0645644	0	0	0	0	0	0	0.251173	0	0	0	0	0	0	0	0	0	0	0	0	0.00758407	0	0	0.000898114	0	0.000199581	0.378805	9.97904e-05	9.97904e-05	0.00548847	0.0041912	0.000199581	0	0.000498952	0.017164	0.00139707	0	0.00139707	0.00528889
MO BIO	Mobio65C.51.PreSD	0.00730711	0	0	0	0	0	0.00042983	0	0	0.0606061	0	0	0	0	0.000107458	0	0.431764	0	0	0	0	0	0	0	0	0	0	0	0	0.0124651	0	0	0.0104234	0	0.000644745	0.284548	0	0	0.00322373	0.00139695	0.000214915	0	0.000322373	0.0257898	0.000752203	0	0.00408339	0.00204169
MO BIO	Mobio65C.52.PreSD	0.00847594	0	0	2.30325e-05	0	0	0.000345487	0	0	0.134947	0	0	0	0.00409978	0	0	0.442569	0	0	6.90974e-05	0	0	0	0	0	0	0	0	0	0.00331667	0	0	0.00138195	0	0.000644909	0.218094	0.00018426	0	0.00407674	0.00140498	9.21298e-05	2.30325e-05	0.000230325	0.0124375	0.000875233	0	0.000967363	0.00181956
MO BIO	Mobio65C.53.PreSD	0.0080038	0	0	0	0	0	0.000409192	0	0	0.118584	1.63677e-05	0	3.27354e-05	0	1.63677e-05	0	0.410174	0	0	4.91031e-05	0	0	0	0	0	1.63677e-05	0	0	0	0.00469753	0	0	0.00414102	0	0.000343721	0.255336	0.000147309	0.000245515	0.00731635	0.00201323	0.000360089	0	0.000605604	0.0172515	0.000998429	0	0.000671075	0.00422286
MO BIO	Mobio65C.54.PreSD	0.00880942	0	0	0	0	0	0.000215993	0	0	0.128161	0	0	1.54281e-05	0	0	0	0.431476	0	0	0	1.54281e-05	0	0	0	0	0	0	0	0	0.00391873	0	0	0.00658778	0	0.000370273	0.264699	0.000138852	4.62842e-05	0.0035176	0.00337874	0.00047827	1.54281e-05	0.000354845	0.0175571	0.000817687	0	0.000462842	0.0033016
MO BIO	Mobio65C.55.PreSD	0.0110854	0	0	0	0	0	0.000243635	0	0	0.160287	0	0	0	0	0	0	0.435985	0	0	2.43635e-05	0	0	0	0	0	0	0	2.43635e-05	0	0.00151054	0	0	0.000755269	0	0.000828359	0.22965	7.30905e-05	7.30905e-05	0.00336216	0.00177854	0.000365453	0	0.000219272	0.0147399	0.000194908	0	0.000365453	0.00246071
MO BIO	Mobio65C.56.PreSD	0.00804566	0	0	0	0	1.07275e-05	0.000203823	0	0	0.119204	0	0	0	0	0	0	0.41123	0	0	0	0	0	0	0	0	0	0	0	0	0.000901114	0	0	0.00160913	0	0.000332554	0.212609	0.000118003	7.50928e-05	0.00285353	0.00633998	0.000171641	0	0.000364736	0.00799202	0.00142676	0	0.000300371	0.00566414
MO BIO	Mobio65C.57.PreSD	0.00846981	0	0	0	0	1.53997e-05	0.000423491	0	0	0.0707999	7.69983e-06	0	7.69983e-06	0	0	0	0.428311	0	0	1.53997e-05	3.07993e-05	0	0	7.69983e-06	0	0	0	0	0	0.00382682	0	0	0.00329553	0	0.00045429	0.235422	0.000100098	0.000123197	0.00428111	0.00257174	0.000300293	0	0.000392691	0.0147144	0.000793082	0	0.00128587	0.00204815
MO BIO	Mobio65C.58.PreSD	0.00776699	0	0	0	0	0	7.19166e-05	0	0	0.0927005	0	0	0	0	0	0	0.408055	0	0	0	7.19166e-05	0	0	0	0	0	0	0	0	0.00151025	0	0	0.00596908	0	0.000719166	0.221503	0	0	0.00402733	0.00316433	0.000431499	0	0.00021575	0.015534	0.000143833	0	0.00208558	0.00151025
MO BIO	Mobio65C.59.PreSD	0.0060738	0	0	0	0	0	0.0003438	0	0	0.10994	0	0	0	0	0	0	0.470662	0	0	3.82e-05	0	0	0	0	0	0	3.82e-05	0	0	0.000955	0	0	0.00191	0	7.64e-05	0.19291	3.82e-05	0	0.0020628	0.0026358	0.0002292	0	0.0004966	0.0121094	0.0006494	0	0.0012988	0.0021392
MO BIO	Mobio65C.60.PreSD	0.00768429	0	0	0	0	0	0.000130242	0	0	0.11305	0	0	0.000130242	6.51211e-05	0	0	0.439307	0	0	0	0	0	0	0	0	0	0	0	0	0.0024746	0	0	0.0037119	0	0.000260485	0.237171	6.51211e-05	0.000260485	0.00527481	0.00201875	0.000260485	0	0.000651211	0.0149779	0.000260485	0	0.000651211	0.00175827
MO BIO	Mobio65C.61.PreSD	0.00895012	0	0	0	0	0	0.000427651	0	0	0.101445	0	0	3.05465e-05	0	0	0	0.408223	0	0	3.05465e-05	0	0	0	0	0	0	0	0	0	0.0047958	0	0	0.00314629	0	0.000366558	0.215505	0.000152732	0.000305465	0.00910285	0.0091334	0.000549837	0	0.000672022	0.0100803	0.000885848	0	0.000580383	0.00146623
MO BIO	Mobio65C.62.PreSD	0.00685191	0	0	0	0	0	0.000550907	0	0	0.107806	0	0	0	0	0	0	0.444926	0	0	0	0	0	0	0	0	0	0	0	0	0.00561237	0	0	0.007816	3.44317e-05	0.00020659	0.185966	0.000103295	0.000172159	0.00740282	0.0014117	0.00041318	0	0.000516476	0.0168371	0.000585339	0	0.00113625	0.00175602
MO BIO	Mobio65C.63.PreSD	0.00701543	0	0	0	0	0	0.00027404	0	0	0.138226	0	0	0	0	0	0	0.400428	0	0	0	0	0	0	0	0	0	0	0	0	0.00243896	0	0	0.00301444	0	0.000438464	0.237072	2.7404e-05	8.22121e-05	0.00586446	0.00123318	0.00027404	0	0.000493272	0.0197857	0.000739908	0	0.0013976	0.000876929
MO BIO	Mobio65C.64.PreSD	0.00698191	0	0	0	0	0	0.000362697	0	0	0.204697	0	0	9.06742e-05	0	0	0	0.400236	0	4.53371e-05	0.000181348	0	0	0	0	0	0	0	0	0	0.00117876	0	0	0.00149612	0	0.000498708	0.163712	0.000408034	0	0.00294691	0.00312826	0.000453371	0	4.53371e-05	0.00584848	0.000498708	0	0.000136011	0.00217618
MO BIO	Mobio65C.65.PreSD	0.0106153	0	0	0	0	0	0.000463601	0	0	0.127312	0	0	0	0	0	0	0.452083	0	0	1.18872e-05	0	0	0	0	0	1.18872e-05	0	0	0	0.00687081	0	0	0.0152156	0	0.000249631	0.190944	0.000106985	0.000202083	0.00832105	0.000879654	0.00042794	0	0.000404165	0.0177001	0.000416052	0	0.000463601	0.000832105
MO BIO	Mobio65C.66.PreSD	0.0141458	0	0	0.0062568	6.80087e-05	0.000136017	0.000442057	0.00023803	0.00268634	0.023327	0.00720892	0.000170022	0.0230209	0.00367247	0.00282236	0	0.502924	0.00278836	0.0182263	0.0639622	0	6.80087e-05	0	0	0	0	0	0	0	0.0023463	3.40044e-05	0	0	0	3.40044e-05	0.136936	0	0	0.000986126	3.40044e-05	0.0015642	0	0.000136017	0.00904516	0	0	0.00357046	3.40044e-05
MO BIO	Mobio65C.67.PreSD	0.0104221	1.52593e-05	0	0.00640889	3.05185e-05	0.000106815	0.000350963	0.000305185	0.00331126	0.032487	0.0151677	7.62963e-05	0.0404065	0.00352489	0.00427259	0.001236	0.566698	0.0023957	0.0113376	0.0366375	1.52593e-05	0	0	0	0	0	0	0	0	0.00193793	1.52593e-05	7.62963e-05	0	0	0	0.128346	0	0	0.00126652	0.000122074	0.00236518	0	0.000289926	0.00839259	0	0	0.00224311	4.57778e-05
MO BIO	Mobio65C.68.PreSD	0.0131993	0	0	0.00309358	0	5.15597e-05	0.000257798	0.000257798	0.00979634	0.0422789	0.0139727	0.000103119	0.118536	0.00329982	0.00500129	0.000618716	0.433617	0.00381542	0.0158288	0.0484661	0	0	0	0	0	0	0	0	0	0.00283578	5.15597e-05	5.15597e-05	0.000103119	0	5.15597e-05	0.1405	0	0	0.00154679	5.15597e-05	0.00128899	0	0.000257798	0.0160351	0	0	0.00216551	0.000206239
MO BIO	Mobio65C.69.PreSD	0.0154309	0	0	0.00514362	6.68003e-05	0.000200401	0.000423068	0.000289468	0.00567802	0.0341349	0.0103763	0.000222668	0.0462258	0.00378535	0.00233801	0.000400802	0.509575	0.00200401	0.0157871	0.058094	2.22668e-05	0.000155867	0	0	0	2.22668e-05	0	0	0	0.00318415	2.22668e-05	4.45335e-05	0	0	6.68003e-05	0.131953	0	0	0.000601202	4.45335e-05	0.00151414	0	0.000289468	0.0135382	0	0	0.00498775	4.45335e-05
MO BIO	Mobio65C.70.PreSD	0.0134333	0	0	0.00367647	0	8.48416e-05	0.000226244	0.000424208	0.00412896	0.0268665	0.010181	0.000197964	0.0499717	0.00401584	0.00540158	0.00477941	0.466488	0.0033371	0.0042138	0.0432975	2.82805e-05	5.65611e-05	0	0	0	0	0	0	0	0.00152715	2.82805e-05	2.82805e-05	0	0	5.65611e-05	0.169372	0	0	0.000678733	2.82805e-05	0.00197964	0	0.000226244	0.011991	0	0	0.00316742	0.000113122
MO BIO	Mobio65C.71.PreSD	0.00875373	0	0	0	0	0	0.000254313	0	0	8.03095e-05	0	0	1.33849e-05	0	0	0	0.631835	0	0	0	0	0	0	0	0	0	0	0	0	0.00373439	0	0	0.00345331	0	0.000120464	0.166294	0	8.03095e-05	0.00488549	0.000120464	0.00068263	0	0.000294468	0.0121267	0.00132511	0	0.0018605	0.00289114
MO BIO	Mobio65C.72.PreSD	0.00910813	0	0	0	0	2.59491e-05	0.000596829	0	0	0.000103796	0	0	0	0	0	0	0.586683	0	0	0	0	0	0	0	2.59491e-05	0	0	0	0	0.00246516	0	0	0.00311389	0	0.000129745	0.201676	0	0.000103796	0.00557905	0.000155695	0.00057088	0	0.000103796	0.0171264	0.00127151	0	0.00272465	0.00202403
MO BIO	Mobio65C.73.PreSD	0.0085453	0	0	0	0	0	0.000399521	0	0	0.000177565	0	0	0.000155369	0	0	0	0.574755	0	2.21956e-05	4.43912e-05	0	2.21956e-05	0	0	0	0	0	0	0	0.00468327	0	0	0.00348471	0	8.87824e-05	0.188751	0	6.65868e-05	0.00574866	0.001021	0.000466107	0	0.000443912	0.0111422	0.00055489	0	0.00173126	0.00275225
MO BIO	Mobio65C.74.PreSD	0.00803862	0	2.01975e-05	0	0	0	0.000403951	0	0	0.000100988	0	0	0	0	0	0	0.560906	0	0	2.01975e-05	0	0	2.01975e-05	0	2.01975e-05	0	0	0	0	0.00535235	0	0	0.00403951	0	0.00016158	0.22908	0	6.05926e-05	0.00486761	0.000525136	0.000262568	0	0.000282765	0.0162388	0.000525136	0	0.00349417	0.00169659
MO BIO	Mobio65C.75.PreSD	0.0105444	0	0	0	0	0	0.000395413	0	0	0.000448135	0	0	2.63609e-05	0	0	0	0.585212	0	0	0	0	0	0	2.63609e-05	0	0	0	0	0	0.00282061	0	0	0.00574667	0	0.000184526	0.216001	0	0.000184526	0.00659022	0.000237248	0.000659022	0	0.00028997	0.0110979	0.00089627	0	0.00160801	0.00340055
MO BIO	Mobio65C.76.PreSD	0.00939791	0	0	0	1.82839e-05	0.000969045	0.00023769	0	0	0.000246832	0	0	2.74258e-05	0	0	0	0.491919	0	0	1.82839e-05	9.14194e-06	9.14194e-06	0	0	0	0	9.14194e-06	0	0	0.00174611	0	0	0.00195637	0	0.000274258	0.241777	9.14194e-06	6.39936e-05	0.00408645	0.00808147	0.000201123	0	0.000127987	0.0187501	0.0008502	9.14194e-06	0.00203865	0.00159984
MO BIO	Mobio65C.77.PreSD	0.00882187	0	0	0	0	0.00410933	3.77003e-05	0	3.77003e-05	0.000113101	0	0	7.54006e-05	0	0	0	0.508841	0	0	3.77003e-05	0	0	0	0	0	0	0	0	0	0.00162111	0	0	0.00493874	0	0.000113101	0.231517	0	3.77003e-05	0.00237512	0.00256362	0.000603205	0	0.000490104	0.0167766	0.000678605	0	0.00241282	0.00278982
MO BIO	Mobio65C.78.PreSD	0.00993634	0	0	0	0	0.00101148	0.000118998	0	0	0.000773487	0	0	0	5.9499e-05	0	0	0.408223	0	5.9499e-05	0	0	0	0	0	0	0	0	0	0	0.00636639	0	0	0.00267746	0	0.000118998	0.310049	0	0.000178497	0.00636639	0.00309395	0.000178497	0	5.9499e-05	0.0138633	0.000832986	0	0.00166597	0.00160647
MO BIO	Mobio65C.79.PreSD	0.0103274	0	0	0	0	0.00481672	0.000285738	0	0	0.000102049	0	0	4.08197e-05	2.04098e-05	0	0	0.495326	0	0	0	0	0	0	0	0	0	0	0	2.04098e-05	0.0134093	0	0	0.0186546	0	0.000183688	0.244816	0	0.000204098	0.00426565	0.0109805	0.000428606	2.04098e-05	0.000163279	0.0213283	0.000816393	0	0.00324516	0.00430647
MO BIO	Mobio65C.80.PreSD	0.00759878	0	0	0	2.30266e-05	0.00214148	0.000253293	0	0	0.000184213	0	0	4.60532e-05	0	0	0	0.514806	0	0	6.90799e-05	0	0	0	0	0	0	0	0	0	0.00554942	0	0	0.00683891	0	9.21065e-05	0.233052	0	0.00013816	0.00476651	0.00276319	0.000575665	0	0.00013816	0.0206779	0.000898038	0	0.00200332	0.0018191
Promega	Promega.41.PreSD	0.00898843	0	0	0.000299614	0.000149807	0.00041197	0.000561777	0.000262162	0	0.0334444	0.00322085	3.74518e-05	0.0431819	0.00198494	0	0	0.562076	0	0	0.0083892	0	0.00404479	0	0	0	0	0	0	0	0.000187259	0	3.74518e-05	0	0	3.74518e-05	0.152766	0.000112355	0	0.00198494	0.000374518	0.0010112	0	7.49036e-05	0.0223587	0	0	0.00456912	0.000299614
Promega	Promega.42.PreSD	0.0105424	0	0	7.83822e-05	3.91911e-05	3.91911e-05	3.91911e-05	0.000195955	3.91911e-05	0.0359382	0.00552594	0.000235147	0.05475	0.00525161	0	0	0.42828	0	0	0.0421304	0	0.00470293	0	0	0	0	3.91911e-05	0	0	0.000235147	0	0	3.91911e-05	0	7.83822e-05	0.193173	7.83822e-05	0	0.00105816	0.000235147	0.00137169	0	0.000470293	0.0542013	0	3.91911e-05	0.0065841	0.000470293
Promega	Promega.43.PreSD	0.00760079	0	0	0.000477344	3.67188e-05	0.000220313	0.000220313	7.34376e-05	0	0.0297422	0.00286407	0	0.0389219	0.0017625	0	0	0.598737	0	0	0.00403907	0	0.0025336	0	0	0	0	0	0	0	0.00102813	0	3.67188e-05	0	0	7.34376e-05	0.141771	7.34376e-05	0	0.00286407	0.000183594	0.00091797	0	0.000771095	0.0188	0	0	0.00326797	0.000146875
Promega	Promega.44.PreSD	0.00914331	0	0	0.000902757	4.62952e-05	0.000162033	0.000300919	0.000254624	0	0.0163422	0.00423601	6.94428e-05	0.0441888	0.00277771	0	0	0.512812	0	0	0.0214347	0	0.00358788	0	0	0	0	0	0	0	0.000416657	0	2.31476e-05	0	0	0.000300919	0.189185	9.25904e-05	0	0.00199069	0.000277771	0.00115738	2.31476e-05	0.000370362	0.035277	0	0	0.00525451	0.000185181
Promega	Promega.45.PreSD	0.0105437	0	0	2.26747e-05	0	0.000158723	0.000249422	0.000294771	4.53494e-05	0.0285021	0.00274364	0.000204072	0.0393179	0.00204072	0	0	0.515305	0	0	0.0377307	0	0.00167793	0	0	0	0	0	0	0	0.000181398	0	0.000181398	2.26747e-05	0	4.53494e-05	0.160832	6.80241e-05	0	0.00158723	0.000249422	0.00147386	0	0.000181398	0.0324929	0	0	0.00498844	0.000158723
Promega	Promega.46.PreSD	0.00700622	0	0	0	0.000338723	0	8.91377e-05	0	0	0.0884602	0	0	5.34826e-05	0	0	0	0.361739	1.78275e-05	0	3.56551e-05	0	0	0	0	0	0	0	0	0	0.000160448	0	0	0.000748757	0	0.00021393	0.256057	0.000303068	0.000124793	0.00238889	0.00404685	7.13101e-05	0	0.000534826	0.0128002	0.000623964	0	0.000606136	0.00205017
Promega	Promega.47.PreSD	0.00788762	0	0	0	0.000278715	0	0.0001951	0	0	0.0801026	2.78715e-05	0	5.57429e-05	2.78715e-05	0	0	0.415424	0	0	8.36144e-05	0	0	0	0	0	0	0	0	0	0.000836144	0	0	0.000780401	0	0.000250843	0.236545	0.000278715	0	0.00256417	0.00337245	0.000362329	2.78715e-05	0.000250843	0.0122634	0.000975501	0	0.000808272	0.00317735
Promega	Promega.48.PreSD	0.0069286	0	0	0	9.85108e-05	0	3.28369e-05	0	0	0.087609	0	0	0	0	0	0	0.330307	0	0	0	1.64185e-05	0	0	0	0	0	0	0	0	0.000377625	0	0	0.00021344	0	0.000492554	0.356954	0.000131348	1.64185e-05	0.00128064	0.000903016	0.000673157	0	0.000935853	0.0212783	0.000886598	0	0.0019538	0.00134631
Promega	Promega.49.PreSD	0.010931	0	0	0	0.000293057	0	7.32644e-05	0	0	0.0787299	0	0	0	0	0	0	0.438092	0	0	0	0	0	0	0	0	0	0	0	0	0.00167043	0	0	0.00193418	0	0.000131876	0.233801	0.00010257	2.93057e-05	0.0023005	0.00778068	0.000483545	0	0.000630074	0.0111215	0.00126015	0	0.000761949	0.00266682
Promega	Promega.50.PreSD	0.0071089	0	0	0	0.000230808	0	4.61617e-05	0	0	0.094816	0	0	0	0	0	0	0.343951	0	0	0	0	0	0	0	0	0	0	0	4.61617e-05	0.00055394	0	0	0.000138485	0	0.000369293	0.317177	9.23233e-05	0	0.00193879	0.00360061	0.000184647	0	0.000230808	0.010571	0.00147717	0	0.000461617	0.00281586
Promega	Promega.51.PreSD	0.00970065	0	0	0	0	0	0	0	0	0.0599893	0	0	0	0	0	0	0.518538	0	0	0	0	0	5.95132e-05	0	0	0	0	0	0	0.00232101	0	0	0.00410641	0	0.000535619	0.241981	0.000119026	0.00017854	0.0022615	0.00285663	0.000654645	5.95132e-05	0.000773671	0.0167827	0.00107124	0	0.0022615	0.00166637
Promega	Promega.52.PreSD	0.0153445	0	0	0	0	0	0.000148976	0	0	0.0381378	0	0	0	0.0111732	0	0	0.228082	0	0	0	0	0	0	0	0	0	0	0	0	0.000335196	0	0	7.44879e-05	0	0.000558659	0.473147	0.00018622	0.000111732	0.00227188	0.00115456	0.000372439	0	0.000931099	0.0315456	0.00197393	0	0.00301676	0.00238361
Promega	Promega.53.PreSD	0.00903339	0	0	0	0	0	0.000194144	0	0	0.10944	0	0	1.14202e-05	0	0	0	0.430131	0	0	0	0	0	0	0	0	0	0	0	0	0.00292358	0	0	0.00206706	0	0.000856516	0.239139	0.000228404	0.000102782	0.00309488	0.00173587	0.000251245	0	0.000559591	0.01174	0.00123338	0	0.000433968	0.00403134
Promega	Promega.54.PreSD	0.00958662	0	0	0	0	0	0.000152653	0	0	0.141967	0	0	1.52653e-05	1.52653e-05	0	0	0.411736	0	0	0	0	0	0	0	0	0	0	0	0	0.000305306	0	0	0.0010991	0	0.000412163	0.259464	0.00022898	1.52653e-05	0.00102278	0.00196923	0.000732735	0	0.00022898	0.0159675	0.000748	0	0.000580082	0.00343469
Promega	Promega.55.PreSD	0.00726792	0	0	1.50164e-05	0	0	4.50491e-05	0	0	0.131123	0	0	1.50164e-05	0	0	0	0.319428	0	1.50164e-05	0	0	0	0	0	0	0	0	0	0	7.50818e-05	0	0	0.000105115	0	0.000885966	0.326336	0.000210229	0	0.000885966	0.00132144	0.000450491	0	0.000285311	0.0163378	0.000450491	0	0.000720786	0.0016518
Promega	Promega.56.PreSD	0.00963923	0	0	1.27167e-05	0	0	0.000101733	0	0	0.122105	0	0	0	0	0	0	0.38604	0	0	2.54333e-05	0	1.27167e-05	0	0	0	0	0	0	0	0.000178033	0	0	0.000941033	0	0.00034335	0.220367	0.0001526	0.000101733	0.00186935	0.00258148	0.000127167	1.27167e-05	0.0003052	0.00939761	0.00110635	0	0.000445083	0.00211097
Promega	Promega.57.PreSD	0.00878949	0	0	0	0	0	0.000488305	0	0	0.0688022	0	0	0	0	0	0	0.41086	0	0	4.88305e-05	0	0	0	0	0	0	0	0	0	0.00107427	0	0	0.000488305	0	0.00102544	0.258948	4.88305e-05	4.88305e-05	0.00234386	0.00322281	0.000341814	0	0.000537136	0.0177743	0.00092778	0	0.00249036	0.00234386
Promega	Promega.58.PreSD	0.00931834	0	8.71688e-06	0	0	0	0.000235356	0	0	0.0643131	0	0	1.74338e-05	0	0	0	0.463799	0	8.71688e-06	0	0	0	0	0	0	8.71688e-06	0	0	0	0.00105474	0	0	0.00187413	0	0.000828103	0.200323	0.000165621	7.84519e-05	0.0041318	0.00393131	0.000357392	0	0.000331241	0.0121949	0.000932706	0	0.00198745	0.00185669
Promega	Promega.59.PreSD	0.00873543	0	0	0	0	0	0.000224947	0	0	0.0657031	0	0	5.62366e-05	0	0	0	0.432703	0	0	3.74911e-05	0	1.87455e-05	0	0	0	0	0	0	0	0.00050613	0	0	0.00157463	0	0.000318674	0.244873	0.000318674	0	0.00301803	0.00196828	0.000356165	0	0.000243692	0.011716	0.000581112	0	0.00174334	0.00133093
Promega	Promega.60.PreSD	0.0080215	0	0	0	0	0	0.000120322	0	0	0.107608	0	0	0	0	0	0	0.358581	0	0	2.00537e-05	0	0	0	0	0	0	0	0	0	0.00106285	0	0	0.00122328	0	0.000200537	0.277985	0.000140376	2.00537e-05	0.00228613	0.00104279	0.000401075	0	0.000541451	0.0134561	0.00136365	0	0.00122328	0.00192516
Promega	Promega.61.PreSD	0.00872294	0	0	0	0	0	0.000313775	0	0	0.0793222	0	0	0.000188265	0	0	0	0.395105	0	0	0	0	0	0	0	0	0	0	0	0	0.000753059	0	0	0.00150612	0	0.000439285	0.249827	0.00025102	0.000188265	0.00313775	0.00684029	0.000188265	0	0.000753059	0.0124882	0.00282397	0	0.00156887	0.00326326
Promega	Promega.62.PreSD	0.00857276	0	0	0	0	0	0.000277099	0	0	0.116468	0	0	1.73187e-05	1.73187e-05	0	0	0.424516	0	0	0	0	0	0	0	0	0	0	0	0	0.00103912	0	0	0.00259781	0	0.000242462	0.213332	0.000346374	5.19561e-05	0.00256317	0.00405258	0.000225143	0	0.00053688	0.0107896	0.00148941	0	0.000623474	0.00264976
Promega	Promega.63.PreSD	0.0104216	0	0	0	0	0	0.00049303	0	0	0.0738524	0	0	1.7001e-05	0	0	0	0.460303	0	0	3.4002e-05	1.7001e-05	0	1.7001e-05	0	0	0	0	1.7001e-05	0	0.00195512	0	0	0.00343421	0	0.000238014	0.226607	0.000136008	8.50051e-05	0.00292418	0.00108807	0.00049303	0	0.000816049	0.0215233	0.000765046	0	0.00178511	0.00115607
Promega	Promega.65.PreSD	0.0092689	0	0	0	0	0	0.000327689	0	0	0.0835255	0	0	1.17032e-05	0	0	0	0.431414	0	0	0	0	0	0	0	0	0	0	0	1.17032e-05	0.0014863	0	0	0.0044472	0	0.000269173	0.23617	0.000280876	7.0219e-05	0.00305453	0.00203635	0.00044472	0	0.000631971	0.0166887	0.00092455	0	0.000807518	0.00128735
Promega	Promega.66.PreSD	0.0138738	0	0	0.00141655	6.24948e-05	0.000249979	0.000270811	0.000374969	0.00218732	0.0166653	0.00574952	0.000145821	0.0321432	0.00377052	0.00183318	0	0.475023	0.00149988	0.0232897	0.0583701	0	6.24948e-05	0	0	0	0	0	0	0	0.000562453	0	0	0	0	0.000145821	0.131885	2.08316e-05	0	0.00141655	0	0.00141655	2.08316e-05	0.00052079	0.013728	0	0	0.0043538	0.000208316
Promega	Promega.67.PreSD	0.0134913	0	0	0.00398343	4.36142e-05	0.000261685	0.00045068	0.000479756	0.00271862	0.025805	0.0124155	0.000174457	0.0507523	0.00473941	0.00263139	0.00161372	0.625587	0.00149742	0.0101185	0.037261	0	5.81522e-05	0	0	0	0	0	0	0	0.00145381	0	1.45381e-05	0	0	4.36142e-05	0.0878535	0	0	0.00180272	0.000159919	0.00127935	2.90761e-05	0.000363451	0.0106419	1.45381e-05	0	0.00251508	0.000130842
Promega	Promega.68.PreSD	0.00989145	0	0	0.000109097	9.0914e-06	0.000145462	0.000300016	0.000218194	0.00640035	0.0238286	0.00791861	0.000100005	0.0873775	0.0031729	0.00389112	0.000281834	0.36032	0.00215466	0.0115734	0.0287016	0	0.000572759	0	0	0	0	0	0	0	0.000409113	2.72742e-05	0	0	0	0.000245468	0.231931	9.0914e-06	0	0.00123643	2.72742e-05	0.00265469	0	0.000445479	0.0367475	0	0	0.00290016	0.000254559
Promega	Promega.69.PreSD	0.0164782	0	0	0.000791746	4.94841e-05	0.000173194	0.000296905	0.000420615	0.00682881	0.0357523	0.0104412	0.000321647	0.0448079	0.00517109	0.00254843	0.000148452	0.514585	0.00113813	0.0134349	0.0559665	0	7.42262e-05	0	0	0	0	0	0	0	0.00113813	0	0	0	0	0	0.117846	0	0	0.00158349	2.47421e-05	0.00111339	0	0.000816488	0.0129154	0	0	0.00658139	7.42262e-05
Promega	Promega.70.PreSD	0.0124259	0	0	0.00170809	7.50807e-05	0.000244012	0.000356633	0.000206472	0.00202718	0.0197838	0.00671972	0.000168932	0.0398303	0.00396051	0.00225242	0.00183948	0.55586	0.000919739	0.00362264	0.0401119	0	3.75404e-05	0	0	0	0	0	0	0	0.000431714	0	0	0	0	5.63105e-05	0.0960282	0	0	0.00167055	0	0.000769577	0	0.000525565	0.00970418	0	0	0.0035851	9.38509e-05
Promega	Promega.71.PreSD	0.00761686	0	0	0	0	2.67258e-05	0.000187081	0	0	0.000133629	2.67258e-05	0	2.67258e-05	0	0	0	0.605046	0	0	0	0	0	0	0	0	0	2.67258e-05	0	0	0.0024855	0	0	0.00344763	0	5.34516e-05	0.174439	0	8.01775e-05	0.00416923	0.000427613	0.000427613	0	0.000507791	0.0123473	0.00195098	0	0.0023786	0.00318037
Promega	Promega.72.PreSD	0.00840151	0	0	0	0	9.60172e-06	0.000240043	0	0	0.000249645	0	0	0	0	0	0	0.510831	0	0	3.84069e-05	0	0	0	0	0	0	0	0	9.60172e-06	0.00147866	0	0	0.00105619	0	0.000211238	0.225391	0	8.64155e-05	0.00580904	0.000230441	0.00125783	0	0.000288052	0.0218727	0.00189154	0	0.00302454	0.00345662
Promega	Promega.73.PreSD	0.00987517	0	0	2.41447e-05	0	0	0.00036217	0	0	0.000217302	0	0	0	0	0	0	0.555352	0	0	0	0	0	0	0	0	0	0	0	0	0.00159355	0	0	0.00072434	0	0.000144868	0.220996	0	4.82893e-05	0.00444262	0.000434604	0.000603617	0	0.000893353	0.0155492	0.00115894	0	0.00212473	0.0020523
Promega	Promega.74.PreSD	0.0137956	0	0	0	0	0	8.26082e-05	0	0	0.000192753	0	0	2.75361e-05	2.75361e-05	0	0	0.565426	0	2.75361e-05	0	0	0	0	0	0	0	0	0	0	0.000468113	0	0	0.000963763	2.75361e-05	0.000275361	0.234304	0	0	0.00324926	0.000413041	0.000550721	0	0.000523185	0.0143738	0.000963763	0	0.00291882	0.00184492
Promega	Promega.75.PreSD	0.0102678	0	0	0	0	0	0.000201329	0	0	0.000212514	0	0	5.59247e-05	0	0	0	0.590005	0	2.23699e-05	0	0	0	0	0	0	1.11849e-05	0	0	0	0.0020804	0	0	0.00189025	1.11849e-05	0.000223699	0.241986	0	0.000145404	0.00432857	0.000402658	0.000548062	1.11849e-05	0.000324363	0.0121916	0.00189025	0	0.00218106	0.00214751
Promega	Promega.76.PreSD	0.0105559	0	0	0	0	0.000629948	0.000102154	0	0	8.51281e-05	0	0	0	0	0	0	0.472785	0	0	0	0	0	0	0	0	0	0	0	0	0.000681025	0	0	0.000493743	0	0.000204307	0.262722	0	0.000153231	0.00248574	0.00420533	0.000238359	0	0.00027241	0.0161403	0.00209415	1.70256e-05	0.00173661	0.00321784
Promega	Promega.77.PreSD	0.0109942	0	0	0	1.51435e-05	0.00134777	7.57174e-05	0	0	7.57174e-05	0	0	0	0	0	0	0.500507	0	0	0	0	0	0	0	0	0	0	0	0	0.000469448	0	0	0.00154464	0	0.000242296	0.230847	0	4.54305e-05	0.00227152	0.00189294	0.000742031	0	0.000408874	0.0217309	0.00202923	0	0.00222609	0.00369501
Promega	Promega.78.PreSD	0.0114084	0	0	0	0	0.000588528	0.000135814	0	0	0.000181086	0	0	0	0	0	0	0.475531	0	0	0	0	0	0	0	0	0	0	0	0	0.000995971	0	0	0.000226357	0	0.0003169	0.250577	0	4.52714e-05	0.00307846	0.0028521	0.000271628	4.52714e-05	0.000362171	0.0188329	0.00162977	0	0.00153923	0.00239938
Promega	Promega.79.PreSD	0.0110304	0	0	0	0	0.00290621	3.30251e-05	0	0	0.000198151	6.60502e-05	0	3.30251e-05	0	0	0	0.485865	0	3.30251e-05	3.30251e-05	0	0	0	0	0	0	0	0	0	0.00194848	0	0	0.00188243	0	0.000363276	0.251486	0	6.60502e-05	0.00181638	0.00640687	0.000792602	0	0.000264201	0.0195839	0.000825627	0	0.00300528	0.00300528
Promega	Promega.80.PreSD	0.010291	0	0	0	0	0.00254509	0.000110656	0	0	0	0	0	0	0	0	0	0.557486	0	0	0	0	0	0	0	0	0	0	0	0	0.00210247	0	0	0.00376231	0	0.000110656	0.194312	0	0.000110656	0.00254509	0.00398362	0.000331969	0	0.000110656	0.0140533	0.000774593	0	0.00165984	0.00243444
[truncated: 36 more columns]

## Sheet: QIIME & Greengenes_genus table
	QIAamp® PowerFecal®	Maxwell® RSC	p value
Lactobacillus spp.	0.40 ± 0.30	0.10 ± 0.07	1.04e-10
Unclassified Clostridiaceae	0.39 ± 0.23	0.25 ± 0.11	0.00568
Turicibacter spp.	0.34 ± 0.40	0.12 ± 0.13	0.00721
Ruminococcus spp.	2.74 ± 1.14	2.28 ± 0.79	0.0435
Coprococcus spp.	0.17 ± 0.11	0.24 ± 0.16	0.0643
Oscillospira spp.	2.69 ± 0.90	3.16 ± 1.26	0.0947
Unclassified Peptococcaceae	0.23 ± 0.15	0.28 ± 0.19	0.0976
[Ruminococcus] spp.	0.24 ± 0.14	0.32 ± 0.21	0.179
Unclassified Clostridiales	21.12 ± 5.79	22.72 ± 7.02	0.247
[Prevotella] spp.	0.95 ± 1.97	0.86 ± 1.72	0.314
Bacteroides spp.	6.26 ± 5.43	5.02 ± 4.37	0.361
Desulfovibrio spp.	0.03 ± 0.05	0.10 ± 0.20	0.377
Akkermansia spp.	4.71 ± 3.60	5.48 ± 4.12	0.426
Unclassified Ruminococcaceae	2.57 ± 0.77	2.67 ± 0.69	0.426
Unclassified Mollicutes	0.21 ± 0.10	0.16 ± 0.08	0.467
Prevotella spp.	1.25 ± 2.50	1.22 ± 2.23	0.574
Bifidobacterium spp.	0.17 ± 0.42	0.03 ± 0.07	0.604
Unclassified Helicobacteraceae	0.28 ± 0.79	0.21 ± 0.72	0.661
Unclassified Lachnospiraceae	1.56 ± 0.47	1.79 ± 0.91	0.707
Unclassified Rikenellaceae	0.10 ± 0.19	0.12 ± 0.23	0.832
Ruminococcaceae; Other	1.09 ± 0.62	1.14 ± 0.68	0.842
Dorea spp.	0.20 ± 0.15	0.19 ± 0.12	0.849
Unclassified S24-7	46.83 ± 8.29	46.23 ± 8.99	0.88
Paraprevotella spp.	0.16 ± 0.47	0.16 ± 0.48	0.886
Flexispira spp.	0.48 ± 1.35	0.30 ± 0.83	0.893
Anaeroplasma spp.	1.51 ± 1.25	1.57 ± 1.54	0.911
Sutterella spp.	0.90 ± 0.71	0.94 ± 0.73	0.916
Clostridium spp.	0.24 ± 0.27	0.20 ± 0.20	0.955
Parabacteroides spp.	0.19 ± 0.40	0.16 ± 0.32	1
Unclassified TM7	0.24 ± 0.51	0.21 ± 0.41	1
