# Supplementary material for: Comparative evaluation of a new magnetic bead-based DNA extraction method from fecal samples for downstream next-generation 16S rRNA gene sequencing
Source: PLoS One. 2018 Aug 23;13(8):e0202858. doi: 10.1371/journal.pone.0202858 (PMC6107275; doi:10.1371/journal.pone.0202858)
Supplement: S6 Table — Similar to data processed through both QIIME and Greengenes as well as DADA2 and Greengenes/Silva, there were no differences in the relative abundance of major phyla between the two groups Bacteroidetes: QIAamp® PowerFecal® vs. Maxwell® RSC: 55.9% vs. 53.9%, p ≤ 0.22; Firmicutes: QIAamp® PowerFecal® vs. Maxwell® RSC 34.5% vs. 36.0%, p ≤ 0.39). At the genus level, within the top 30 most abundant bacterial genera, 5 differed between the QIAamp® PowerFecal® and Maxwell® RSC kits. Similar to other analyses, this included Lactobacillus (0.4% vs. 0.1%, p ≤ 0.000), an unclassified genus within Clostridiaceae (0.4% vs. 0.3%, p ≤ 0.01), and Turicibacter (0.3% vs. 0.1%, p ≤ 0.01). Ruminococcus (2.7% vs. 2.3%, p ≤ 0.05) and Allobaculum (0.1% vs. 0.0%, p ≤ 0.000) also appeared to differ between extraction methodologies. Investigation of individual de novo OTUs (FDR < 0.01) revealed that with 25,136 unique OTUs identified, only 1 (Bacteria; Firmicutes; Clostridia; Clostridiales; Family XIII Incertae Sedis; uncultured; uncultured bacterium) was differentially abundant between the two kits. (XLSX) [file pone.0202858.s006.xlsx]

## Sheet: QIIME & Silva_phylum raw
Kit	ID	Bacteria;Actinobacteria	Bacteria;Bacteroidetes	Bacteria;Candidate division TM7	Bacteria;Cyanobacteria	Bacteria;Firmicutes	Bacteria;Other	Bacteria;Proteobacteria	Bacteria;Tenericutes	Bacteria;Verrucomicrobia	Unassigned;Other
MO BIO	Mobio65C.41.PreSD	0.00946089	0.637791	0.0207717	0.00422833	0.234937	5.28541e-05	0.0859937	0.000845666	0.000105708	0.00581395
MO BIO	Mobio65C.42.PreSD	0.00247656	0.679256	0.00902176	0.00421605	0.234006	8.84486e-05	0.0577275	0.00400967	5.89657e-05	0.00913969
MO BIO	Mobio65C.43.PreSD	0.00513269	0.68576	0.0135416	0.00273015	0.208338	5.4603e-05	0.0790652	0.000982855	0.000273015	0.00412253
MO BIO	Mobio65C.44.PreSD	0.0243	0.647398	0.0162701	0.00296393	0.25124	2.10208e-05	0.0510174	0.000693685	0.000189187	0.00590684
MO BIO	Mobio65C.45.PreSD	0.00812959	0.703246	0.0135212	0.00367882	0.216146	6.03085e-05	0.0457018	0.00102525	3.61851e-05	0.00845526
MO BIO	Mobio65C.46.PreSD	0.000223876	0.425421	0	0	0.435608	0.000335815	0.00699614	0.0367717	0.0889909	0.00565288
MO BIO	Mobio65C.47.PreSD	0.000702896	0.443693	0	0	0.390603	0.000234299	0.0181788	0.0239811	0.113635	0.00897226
MO BIO	Mobio65C.48.PreSD	0.00080392	0.435457	0	0	0.469374	0.000153128	0.00872828	0.0156573	0.0644285	0.00539775
MO BIO	Mobio65C.49.PreSD	0.000320739	0.451921	0	0	0.408846	0.000160369	0.0139201	0.0214895	0.096767	0.00657515
MO BIO	Mobio65C.50.PreSD	0.000299371	0.316036	0	0	0.587367	0.000199581	0.00578785	0.020956	0.0633669	0.00598743
MO BIO	Mobio65C.51.PreSD	0.00042983	0.4928	0	0	0.476682	0.00042983	0.0175156	0.00376101	0.000322373	0.00805932
MO BIO	Mobio65C.52.PreSD	0.000368519	0.58203	0	0	0.368819	0.000253357	0.0109634	0.0289979	0.000483682	0.00808439
MO BIO	Mobio65C.53.PreSD	0.000392824	0.529396	0	0	0.436903	0.000441927	0.00725088	0.0145836	0.00438654	0.00664528
MO BIO	Mobio65C.54.PreSD	0.000215993	0.559977	0	0	0.402009	0.000293133	0.0120956	0.0156749	0.00118796	0.00854714
MO BIO	Mobio65C.55.PreSD	0.000243635	0.596857	0	0	0.361067	0.000341089	0.00838105	0.0164941	0.00726032	0.00935559
MO BIO	Mobio65C.56.PreSD	0.000214551	0.53067	0	0	0.336823	0.000268189	0.0169817	0.0117681	0.0964191	0.0068549
MO BIO	Mobio65C.57.PreSD	0.00043889	0.499688	0	0	0.376306	0.000238695	0.0121965	0.0187337	0.0851678	0.00723014
MO BIO	Mobio65C.58.PreSD	7.19166e-05	0.501402	0	0	0.356994	0.000143833	0.0195613	0.018986	0.0957929	0.00704782
MO BIO	Mobio65C.59.PreSD	0.0003438	0.580831	0	0	0.309802	0.0001528	0.0157766	0.0042402	0.0835052	0.005348
MO BIO	Mobio65C.60.PreSD	0.000130242	0.552943	6.51211e-05	0	0.352045	0.000195363	0.0117869	0.0119172	0.0642746	0.00664235
MO BIO	Mobio65C.61.PreSD	0.000427651	0.509943	0	0	0.341754	6.1093e-05	0.018725	0.0290192	0.0919449	0.00812536
MO BIO	Mobio65C.62.PreSD	0.000550907	0.553145	0	0	0.335778	0.000378749	0.00891781	0.0262714	0.0694143	0.0055435
MO BIO	Mobio65C.63.PreSD	0.00027404	0.538845	0	0	0.379354	0.000219232	0.0126881	0.0202516	0.0423118	0.00605629
MO BIO	Mobio65C.64.PreSD	0.000362697	0.605567	0	0	0.262638	0.000136011	0.0245727	0.0186789	0.0822868	0.00575781
MO BIO	Mobio65C.65.PreSD	0.000463601	0.579799	0	0	0.338548	0.000320955	0.00942656	0.0337835	0.0288859	0.00877276
MO BIO	Mobio65C.66.PreSD	0.00690288	0.650265	0.00513466	6.80087e-05	0.236942	0.000306039	0.0196545	0.00431855	0.062806	0.0136017
MO BIO	Mobio65C.67.PreSD	0.00691244	0.71569	0.00416578	0	0.226661	0.000122074	0.0250862	0.00282296	0.00662252	0.0119175
MO BIO	Mobio65C.68.PreSD	0.00340294	0.689611	0.00221707	0	0.240217	0.000309358	0.035009	0.0109822	0.000412477	0.0178396
MO BIO	Mobio65C.69.PreSD	0.00583389	0.686551	0.00447562	0.000155867	0.231507	0.000267201	0.0391895	0.00360721	0.0118459	0.0165665
MO BIO	Mobio65C.70.PreSD	0.00395928	0.620277	0.00497738	5.65611e-05	0.278648	0.000339367	0.0297794	0.00214932	0.0448247	0.0149887
MO BIO	Mobio65C.71.PreSD	0.000254313	0.632678	0	0	0.29926	0.000254313	0	0.00733493	0.0534326	0.00678615
MO BIO	Mobio65C.72.PreSD	0.000622778	0.587332	2.59491e-05	0	0.335963	0.000233542	5.18982e-05	0.0120923	0.055064	0.0086151
MO BIO	Mobio65C.73.PreSD	0.000399521	0.575665	0	2.21956e-05	0.327851	0.000177565	0.000155369	0.0195987	0.0689839	0.00714698
MO BIO	Mobio65C.74.PreSD	0.000424148	0.56133	0	2.01975e-05	0.366161	6.05926e-05	4.03951e-05	0.0090283	0.055725	0.00721052
MO BIO	Mobio65C.75.PreSD	0.000395413	0.586081	0	0	0.351338	0.000369052	0.000105444	0.0147885	0.0388559	0.00806643
MO BIO	Mobio65C.76.PreSD	0.00122502	0.492357	9.14194e-06	9.14194e-06	0.385077	0.000274258	3.65678e-05	0.0397309	0.0739126	0.0073684
MO BIO	Mobio65C.77.PreSD	0.00414703	0.509482	0	0	0.373685	0.000565504	7.54006e-05	0.0498398	0.0545146	0.00769086
MO BIO	Mobio65C.78.PreSD	0.00113048	0.409532	0	0	0.461534	0.000356994	5.9499e-05	0.0357589	0.0844291	0.00719938
MO BIO	Mobio65C.79.PreSD	0.00508205	0.495612	0	0	0.420565	0.000673524	4.08197e-05	0.0328394	0.035656	0.00953139
MO BIO	Mobio65C.80.PreSD	0.00241779	0.515152	0	0	0.377867	0.000391453	0	0.0425071	0.0555402	0.00612508
Promega	Promega.41.PreSD	0.00142317	0.654095	0.0126213	0.00404479	0.255271	0.000112355	0.0655406	0.00063668	0.000224711	0.00602974
Promega	Promega.42.PreSD	0.000195955	0.572817	0.00870042	0.00462455	0.365731	0.000235147	0.0370356	0.00211632	0.000587866	0.00795579
Promega	Promega.43.PreSD	0.000954689	0.677278	0.0135125	0.0025336	0.243225	0.000146875	0.0555556	0.00161563	0.000257032	0.00492032
Promega	Promega.44.PreSD	0.001412	0.602648	0.0140737	0.00358788	0.327492	0.000138886	0.0429157	0.000949052	0.000185181	0.00659707
Promega	Promega.45.PreSD	0.000430819	0.626978	0.010317	0.00167793	0.29001	0.000226747	0.0611083	0.00120176	6.80241e-05	0.0079815
Promega	Promega.46.PreSD	0.000427861	0.450555	0	0	0.378657	0.000267413	0.0105717	0.0365643	0.11718	0.00577612
Promega	Promega.47.PreSD	0.000473815	0.496112	0	0	0.34739	0.000278715	0.0174197	0.0231891	0.108866	0.00627108
Promega	Promega.48.PreSD	0.000131348	0.418589	0	0	0.51068	0.000197022	0.00876747	0.0219843	0.0347743	0.00487629
Promega	Promega.49.PreSD	0.000366322	0.517276	0	0	0.343581	0.000322363	0.0189315	0.0146968	0.0953169	0.00950971
Promega	Promega.50.PreSD	0.00027697	0.438997	4.61617e-05	0	0.450168	0.000415455	0.00840142	0.0215113	0.0747357	0.00544708
Promega	Promega.51.PreSD	0	0.579063	0	5.95132e-05	0.385348	0.000476105	0.0214247	0.00493959	0.000654645	0.00803428
Promega	Promega.52.PreSD	0.000148976	0.278063	0	0	0.677318	0.000446927	0.00484171	0.0263315	0.000260708	0.0125885
Promega	Promega.53.PreSD	0.000194144	0.540028	0	0	0.394831	0.000308346	0.0109634	0.0154059	0.0307775	0.00749166
Promega	Promega.54.PreSD	0.000152653	0.554192	0	0	0.405447	0.000412163	0.0115864	0.0197533	0.000503755	0.00795323
Promega	Promega.55.PreSD	6.00655e-05	0.450896	0	0	0.505436	0.000615671	0.00566117	0.0214734	0.0103463	0.00551101
Promega	Promega.56.PreSD	0.00011445	0.508616	1.27167e-05	1.27167e-05	0.341315	0.000292483	0.0194946	0.0100843	0.112314	0.00774445
Promega	Promega.57.PreSD	0.000488305	0.480346	4.88305e-05	0	0.409493	0.000439475	0.0129401	0.0211924	0.068851	0.00620147
Promega	Promega.58.PreSD	0.000244073	0.528513	0	0	0.314514	0.000296374	0.0208159	0.0117678	0.115847	0.00800209
Promega	Promega.59.PreSD	0.000224947	0.499138	0	1.87455e-05	0.363158	0.000187455	0.0165898	0.00339294	0.110243	0.00704833
Promega	Promega.60.PreSD	0.000120322	0.466631	0	0	0.421169	0.000441182	0.0110296	0.0122528	0.081719	0.00663779
Promega	Promega.61.PreSD	0.000313775	0.474804	0	0	0.369062	0.00037653	0.0139944	0.0267336	0.107311	0.00740508
Promega	Promega.62.PreSD	0.000277099	0.541418	0	0	0.322353	0.000346374	0.0145997	0.0321089	0.0817617	0.00713531
Promega	Promega.63.PreSD	0.00049303	0.534784	0	1.7001e-05	0.35947	0.000527032	0.016848	0.0198402	0.0596736	0.0083475
Promega	Promega.65.PreSD	0.000327689	0.515431	0	0	0.376292	0.000526642	0.0113755	0.0292813	0.0595574	0.00720915
Promega	Promega.66.PreSD	0.00199983	0.619428	0.00533289	6.24948e-05	0.249729	0.000187484	0.0172486	0.00312474	0.0885551	0.0143321
Promega	Promega.67.PreSD	0.00473941	0.772218	0.00393981	5.81522e-05	0.175692	0.000363451	0.0251654	0.00171549	0.000683289	0.0154249
Promega	Promega.68.PreSD	0.000563667	0.532284	0.0028547	0.000590941	0.391612	0.000272742	0.0513301	0.00810953	0.000154554	0.0122279
Promega	Promega.69.PreSD	0.00131133	0.689413	0.00447831	7.42262e-05	0.231413	0.000395873	0.0217235	0.00289482	0.0316698	0.0166267
Promega	Promega.70.PreSD	0.00238381	0.674994	0.00433591	3.75404e-05	0.174112	0.000112621	0.0198401	0.00135145	0.10913	0.0137022
Promega	Promega.71.PreSD	0.000213807	0.605527	0	0	0.29524	0.000187081	5.34516e-05	0.0154475	0.0773445	0.00598658
Promega	Promega.72.PreSD	0.000249645	0.511829	0	0	0.417694	0.00027845	1.92034e-05	0.00810385	0.0550947	0.00673081
Promega	Promega.73.PreSD	0.000386315	0.556462	0	0	0.351112	0.000434604	2.41447e-05	0.0135693	0.0706956	0.00731584
Promega	Promega.74.PreSD	8.26082e-05	0.566169	0	0	0.366973	0.000413041	0.00013768	0.00762749	0.0476099	0.0109869
Promega	Promega.75.PreSD	0.000201329	0.590576	0	0	0.343478	0.000178959	5.59247e-05	0.0136904	0.0433528	0.00846699
Promega	Promega.76.PreSD	0.000732102	0.47304	0	0	0.406538	0.000442666	0	0.0267302	0.0842939	0.00822338
Promega	Promega.77.PreSD	0.00143863	0.500916	0	0	0.385296	0.000514878	0	0.0270766	0.0760657	0.00869236
Promega	Promega.78.PreSD	0.000724342	0.475984	0	0	0.400878	0.000588528	9.05428e-05	0.0545973	0.0576305	0.00950699
Promega	Promega.79.PreSD	0.00293923	0.486493	0	0	0.393758	0.000561427	3.30251e-05	0.0734148	0.0339168	0.00888375
Promega	Promega.80.PreSD	0.00265575	0.557707	0	0	0.302866	0.000331969	0.000110656	0.0390616	0.0883036	0.00896315

## Sheet: QIIME & Silva_phylum table
	QIAamp® PowerFecal®	Maxwell® RSC PureFood GMO and Authentication	p value
Bacteria;Actinobacteria	0.25 ± 0.44	0.08 ± 0.10	0.01876				±
Bacteria;Bacteroidetes	55.92 ± 8.99	53.90 ± 8.85	0.2198
Bacteria;Firmicutes	34.46 ± 8.43	36.01 ± 9.08	0.393
Bacteria;Verrucomicrobia	4.71 ± 3.60	5.48 ± 4.12	0.4263
Bacteria;Cyanobacteria	0.05 ± 0.12	0.04 ± 0.12	0.4988
Bacteria;Tenericutes	1.72 ± 1.30	1.73 ± 1.55	0.8416
Bacteria;Proteobacteria	1.82 ± 2.08	1.68 ± 1.75	0.9708
Bacteria;Candidate division TM7	0.24 ± 0.51	0.21 ± 0.41	1

## Sheet: QIIME & Silva_genus raw
Kit	ID	Unassigned;Other;Other;Other;Other;Other	k__Bacteria;p__Actinobacteria;c__Actinobacteria;o__Actinomycetales;f__Microbacteriaceae;Other	k__Bacteria;p__Actinobacteria;c__Actinobacteria;o__Actinomycetales;f__Microbacteriaceae;g__Salinibacterium	k__Bacteria;p__Actinobacteria;c__Actinobacteria;o__Bifidobacteriales;f__Bifidobacteriaceae;g__Bifidobacterium	k__Bacteria;p__Actinobacteria;c__Coriobacteriia;o__Coriobacteriales;f__Coriobacteriaceae;Other	k__Bacteria;p__Actinobacteria;c__Coriobacteriia;o__Coriobacteriales;f__Coriobacteriaceae;g__	k__Bacteria;p__Actinobacteria;c__Coriobacteriia;o__Coriobacteriales;f__Coriobacteriaceae;g__Adlercreutzia	k__Bacteria;p__Bacteroidetes;c__Bacteroidia;o__Bacteroidales;Other;Other	k__Bacteria;p__Bacteroidetes;c__Bacteroidia;o__Bacteroidales;f__;g__	k__Bacteria;p__Bacteroidetes;c__Bacteroidia;o__Bacteroidales;f__Bacteroidaceae;g__Bacteroides	k__Bacteria;p__Bacteroidetes;c__Bacteroidia;o__Bacteroidales;f__Porphyromonadaceae;g__Parabacteroides	k__Bacteria;p__Bacteroidetes;c__Bacteroidia;o__Bacteroidales;f__Prevotellaceae;g__	k__Bacteria;p__Bacteroidetes;c__Bacteroidia;o__Bacteroidales;f__Prevotellaceae;g__Prevotella	k__Bacteria;p__Bacteroidetes;c__Bacteroidia;o__Bacteroidales;f__Rikenellaceae;g__	k__Bacteria;p__Bacteroidetes;c__Bacteroidia;o__Bacteroidales;f__Rikenellaceae;g__AF12	k__Bacteria;p__Bacteroidetes;c__Bacteroidia;o__Bacteroidales;f__Rikenellaceae;g__Rikenella	k__Bacteria;p__Bacteroidetes;c__Bacteroidia;o__Bacteroidales;f__S24-7;g__	k__Bacteria;p__Bacteroidetes;c__Bacteroidia;o__Bacteroidales;f__[Odoribacteraceae];g__Odoribacter	k__Bacteria;p__Bacteroidetes;c__Bacteroidia;o__Bacteroidales;f__[Paraprevotellaceae];g__Paraprevotella	k__Bacteria;p__Bacteroidetes;c__Bacteroidia;o__Bacteroidales;f__[Paraprevotellaceae];g__[Prevotella]	k__Bacteria;p__Bacteroidetes;c__Flavobacteriia;o__Flavobacteriales;f__[Weeksellaceae];g__Chryseobacterium	k__Bacteria;p__Cyanobacteria;c__4C0d-2;o__YS2;f__;g__	k__Bacteria;p__Cyanobacteria;c__Chloroplast;o__Streptophyta;f__;g__	k__Bacteria;p__Firmicutes;Other;Other;Other;Other	k__Bacteria;p__Firmicutes;c__Bacilli;o__Bacillales;f__Paenibacillaceae;g__Brevibacillus	k__Bacteria;p__Firmicutes;c__Bacilli;o__Bacillales;f__Planococcaceae;g__Lysinibacillus	k__Bacteria;p__Firmicutes;c__Bacilli;o__Bacillales;f__Staphylococcaceae;g__Staphylococcus	k__Bacteria;p__Firmicutes;c__Bacilli;o__Lactobacillales;f__Carnobacteriaceae;g__	k__Bacteria;p__Firmicutes;c__Bacilli;o__Lactobacillales;f__Enterococcaceae;Other	k__Bacteria;p__Firmicutes;c__Bacilli;o__Lactobacillales;f__Lactobacillaceae;g__Lactobacillus	k__Bacteria;p__Firmicutes;c__Bacilli;o__Lactobacillales;f__Streptococcaceae;g__Lactococcus	k__Bacteria;p__Firmicutes;c__Bacilli;o__Lactobacillales;f__Streptococcaceae;g__Streptococcus	k__Bacteria;p__Firmicutes;c__Bacilli;o__Turicibacterales;f__Turicibacteraceae;g__Turicibacter	k__Bacteria;p__Firmicutes;c__Clostridia;Other;Other;Other	k__Bacteria;p__Firmicutes;c__Clostridia;o__Clostridiales;Other;Other	k__Bacteria;p__Firmicutes;c__Clostridia;o__Clostridiales;f__;g__	k__Bacteria;p__Firmicutes;c__Clostridia;o__Clostridiales;f__Christensenellaceae;g__	k__Bacteria;p__Firmicutes;c__Clostridia;o__Clostridiales;f__Clostridiaceae;Other	k__Bacteria;p__Firmicutes;c__Clostridia;o__Clostridiales;f__Clostridiaceae;g__	k__Bacteria;p__Firmicutes;c__Clostridia;o__Clostridiales;f__Clostridiaceae;g__Clostridium	k__Bacteria;p__Firmicutes;c__Clostridia;o__Clostridiales;f__Dehalobacteriaceae;g__Dehalobacterium	k__Bacteria;p__Firmicutes;c__Clostridia;o__Clostridiales;f__Eubacteriaceae;g__Anaerofustis	k__Bacteria;p__Firmicutes;c__Clostridia;o__Clostridiales;f__Lachnospiraceae;Other	k__Bacteria;p__Firmicutes;c__Clostridia;o__Clostridiales;f__Lachnospiraceae;g__	k__Bacteria;p__Firmicutes;c__Clostridia;o__Clostridiales;f__Lachnospiraceae;g__Anaerostipes	k__Bacteria;p__Firmicutes;c__Clostridia;o__Clostridiales;f__Lachnospiraceae;g__Blautia	k__Bacteria;p__Firmicutes;c__Clostridia;o__Clostridiales;f__Lachnospiraceae;g__Coprococcus	k__Bacteria;p__Firmicutes;c__Clostridia;o__Clostridiales;f__Lachnospiraceae;g__Dorea
MO BIO	Mobio65C.41.PreSD	0.00824524	0	5.28541e-05	0.00808668	5.28541e-05	0.000211416	0.00105708	0.000211416	0	0.0382135	0.00359408	5.28541e-05	0.0376321	0.00285412	0	0	0.545032	0	5.28541e-05	0.00940803	0	0.00422833	0	0	0	0	0	0	0	0.00190275	0	5.28541e-05	0	0	0.000158562	0.131765	0.000105708	0	0.00100423	5.28541e-05	0.00190275	0	0.000105708	0.0184989	0	0	0.00169133	0.000211416
MO BIO	Mobio65C.42.PreSD	0.0110856	0	0	0.0018869	8.84486e-05	5.89657e-05	0.000442243	0.000442243	2.94829e-05	0.0543074	0.0053364	0.000235863	0.0444602	0.0082552	0	0	0.501061	0	0	0.0646559	0	0.00424553	0	0	0	0	0	0	0	0.000855003	0	5.89657e-05	2.94829e-05	0	0.000176897	0.130668	5.89657e-05	0	0.000442243	0.000176897	0.00141518	0	5.89657e-05	0.0244118	0	0	0.00191639	0.000530692
MO BIO	Mobio65C.43.PreSD	0.00589713	0	0	0.00423174	0.000109206	0.000136508	0.000655236	0.000163809	2.73015e-05	0.026892	0.00294856	0	0.0448018	0.00163809	0	0	0.60552	0	0	0.00300317	0	0.00270285	0	0	0	0	0	0	0	0.00404062	0	0.000109206	0	0	0	0.1293	0	0	0.00103746	0.000191111	0.000600633	0	0.000136508	0.0150704	0	0	0.00158349	0.000218412
MO BIO	Mobio65C.44.PreSD	0.00735727	0	0	0.0231228	0.000105104	0.000399395	0.000672665	0.000105104	0	0.0199277	0.00456151	6.30623e-05	0.0461616	0.00332128	0	0	0.554717	0	0	0.018225	0	0.00296393	0	0	0	0	0	0	0	0.00397293	0	0	0	0	8.40831e-05	0.144749	8.40831e-05	0	0.00107206	0.000210208	0.0011141	0	0.000147145	0.0270958	2.10208e-05	0	0.00187085	0.000210208
MO BIO	Mobio65C.45.PreSD	0.0105178	1.20617e-05	0	0.00711641	0.000132679	0.000265358	0.000603085	0.000241234	1.20617e-05	0.0368123	0.00435428	7.23702e-05	0.0465703	0.00328078	0	0	0.576948	0	0	0.0345327	0	0.00371501	0	0	0	0	0	0	0	0.00179719	0	8.4432e-05	0	0	3.61851e-05	0.13298	8.4432e-05	0	0.000952875	0.000217111	0.000904628	0	0.000132679	0.017598	0	0	0.00173689	8.4432e-05
MO BIO	Mobio65C.46.PreSD	0.00632451	0	0	0	0.000167907	0	5.59691e-05	0	0	0.0866961	0	0	0.000111938	0	0	0	0.338109	0	0	5.59691e-05	0	0	0	0	0	0	0	0	0	0.000335815	0	0	0.00061566	0	0.000279846	0.269547	0.000167907	0	0.00313427	0.00184698	0.000223876	5.59691e-05	0.000559691	0.0170706	0.000447753	0	0.000783567	0.00167907
MO BIO	Mobio65C.47.PreSD	0.00905495	0	0	1.37823e-05	0.000468597	0	0.000220516	0	0	0.054688	1.37823e-05	0	5.51291e-05	0	0	0	0.388439	0	0	0	0	0	0	0	0	0	0	0	0	0.00853122	0	0	0.0024119	0	0.000220516	0.256185	0.000137823	1.37823e-05	0.00362474	0.00578855	0.000344557	0	0.000454815	0.0142646	0.000771807	0	0.00111636	0.00249459
MO BIO	Mobio65C.48.PreSD	0.00608682	0	0	0	0.000306255	0	0.000497665	0	0	0.0768318	0	0	7.65638e-05	0	0	0	0.357898	0	0	3.82819e-05	0	0	0	0	0	0	0	0	0	0.0095322	0	0	0.00172269	0	0.000497665	0.295268	0.00019141	0	0.00398132	0.00348365	0.000267973	0	0.00133987	0.0217441	0.00080392	0	0.00141643	0.0044407
MO BIO	Mobio65C.49.PreSD	0.00686381	0	0	0	0.000160369	0	0.000160369	0	0	0.0945218	0	0	3.20739e-05	0	0	0	0.356822	0	0	3.20739e-05	0	0	0	0	0	0	0	0	0	0.00606197	0	0	0.00381679	0	0.000256591	0.266021	0.000224517	0.000128296	0.00519597	0.00670344	0.000481108	0	0.000256591	0.0112259	0.000865995	0	0.000288665	0.00487523
MO BIO	Mobio65C.50.PreSD	0.00788344	0	0	9.97904e-05	0.000199581	0	0	0	0	0.0645644	0	0	0	0	0	0	0.251173	0	0	0	0	0	0	0	0	0	0	0	0	0.00758407	0	0	0.000898114	0	0.000199581	0.378805	9.97904e-05	9.97904e-05	0.00548847	0.0041912	0.000199581	0	0.000498952	0.017164	0.00139707	0	0.00139707	0.00528889
MO BIO	Mobio65C.51.PreSD	0.00730711	0	0	0	0	0	0.00042983	0	0	0.0606061	0	0	0	0	0.000107458	0	0.431764	0	0	0	0	0	0	0	0	0	0	0	0	0.0124651	0	0	0.0104234	0	0.000644745	0.284548	0	0	0.00322373	0.00139695	0.000214915	0	0.000322373	0.0257898	0.000752203	0	0.00408339	0.00204169
MO BIO	Mobio65C.52.PreSD	0.00847594	0	0	2.30325e-05	0	0	0.000345487	0	0	0.134947	0	0	0	0.00409978	0	0	0.442569	0	0	6.90974e-05	0	0	0	0	0	0	0	0	0	0.00331667	0	0	0.00138195	0	0.000644909	0.218094	0.00018426	0	0.00407674	0.00140498	9.21298e-05	2.30325e-05	0.000230325	0.0124375	0.000875233	0	0.000967363	0.00181956
MO BIO	Mobio65C.53.PreSD	0.0080038	0	0	0	0	0	0.000409192	0	0	0.118584	1.63677e-05	0	3.27354e-05	0	1.63677e-05	0	0.410174	0	0	4.91031e-05	0	0	0	0	0	1.63677e-05	0	0	0	0.00469753	0	0	0.00414102	0	0.000343721	0.255336	0.000147309	0.000245515	0.00731635	0.00201323	0.000360089	0	0.000605604	0.0172515	0.000998429	0	0.000671075	0.00422286
MO BIO	Mobio65C.54.PreSD	0.00880942	0	0	0	0	0	0.000215993	0	0	0.128161	0	0	1.54281e-05	0	0	0	0.431476	0	0	0	1.54281e-05	0	0	0	0	0	0	0	0	0.00391873	0	0	0.00658778	0	0.000370273	0.264699	0.000138852	4.62842e-05	0.0035176	0.00337874	0.00047827	1.54281e-05	0.000354845	0.0175571	0.000817687	0	0.000462842	0.0033016
MO BIO	Mobio65C.55.PreSD	0.0110854	0	0	0	0	0	0.000243635	0	0	0.160287	0	0	0	0	0	0	0.435985	0	0	2.43635e-05	0	0	0	0	0	0	0	2.43635e-05	0	0.00151054	0	0	0.000755269	0	0.000828359	0.22965	7.30905e-05	7.30905e-05	0.00336216	0.00177854	0.000365453	0	0.000219272	0.0147399	0.000194908	0	0.000365453	0.00246071
MO BIO	Mobio65C.56.PreSD	0.00804566	0	0	0	0	1.07275e-05	0.000203823	0	0	0.119204	0	0	0	0	0	0	0.41123	0	0	0	0	0	0	0	0	0	0	0	0	0.000901114	0	0	0.00160913	0	0.000332554	0.212609	0.000118003	7.50928e-05	0.00285353	0.00633998	0.000171641	0	0.000364736	0.00799202	0.00142676	0	0.000300371	0.00566414
MO BIO	Mobio65C.57.PreSD	0.00846981	0	0	0	0	1.53997e-05	0.000423491	0	0	0.0707999	7.69983e-06	0	7.69983e-06	0	0	0	0.428311	0	0	1.53997e-05	3.07993e-05	0	0	7.69983e-06	0	0	0	0	0	0.00382682	0	0	0.00329553	0	0.00045429	0.235422	0.000100098	0.000123197	0.00428111	0.00257174	0.000300293	0	0.000392691	0.0147144	0.000793082	0	0.00128587	0.00204815
MO BIO	Mobio65C.58.PreSD	0.00776699	0	0	0	0	0	7.19166e-05	0	0	0.0927005	0	0	0	0	0	0	0.408055	0	0	0	7.19166e-05	0	0	0	0	0	0	0	0	0.00151025	0	0	0.00596908	0	0.000719166	0.221503	0	0	0.00402733	0.00316433	0.000431499	0	0.00021575	0.015534	0.000143833	0	0.00208558	0.00151025
MO BIO	Mobio65C.59.PreSD	0.0060738	0	0	0	0	0	0.0003438	0	0	0.10994	0	0	0	0	0	0	0.470662	0	0	3.82e-05	0	0	0	0	0	0	3.82e-05	0	0	0.000955	0	0	0.00191	0	7.64e-05	0.19291	3.82e-05	0	0.0020628	0.0026358	0.0002292	0	0.0004966	0.0121094	0.0006494	0	0.0012988	0.0021392
MO BIO	Mobio65C.60.PreSD	0.00768429	0	0	0	0	0	0.000130242	0	0	0.11305	0	0	0.000130242	6.51211e-05	0	0	0.439307	0	0	0	0	0	0	0	0	0	0	0	0	0.0024746	0	0	0.0037119	0	0.000260485	0.237171	6.51211e-05	0.000260485	0.00527481	0.00201875	0.000260485	0	0.000651211	0.0149779	0.000260485	0	0.000651211	0.00175827
MO BIO	Mobio65C.61.PreSD	0.00895012	0	0	0	0	0	0.000427651	0	0	0.101445	0	0	3.05465e-05	0	0	0	0.408223	0	0	3.05465e-05	0	0	0	0	0	0	0	0	0	0.0047958	0	0	0.00314629	0	0.000366558	0.215505	0.000152732	0.000305465	0.00910285	0.0091334	0.000549837	0	0.000672022	0.0100803	0.000885848	0	0.000580383	0.00146623
MO BIO	Mobio65C.62.PreSD	0.00685191	0	0	0	0	0	0.000550907	0	0	0.107806	0	0	0	0	0	0	0.444926	0	0	0	0	0	0	0	0	0	0	0	0	0.00561237	0	0	0.007816	3.44317e-05	0.00020659	0.185966	0.000103295	0.000172159	0.00740282	0.0014117	0.00041318	0	0.000516476	0.0168371	0.000585339	0	0.00113625	0.00175602
MO BIO	Mobio65C.63.PreSD	0.00701543	0	0	0	0	0	0.00027404	0	0	0.138226	0	0	0	0	0	0	0.400428	0	0	0	0	0	0	0	0	0	0	0	0	0.00243896	0	0	0.00301444	0	0.000438464	0.237072	2.7404e-05	8.22121e-05	0.00586446	0.00123318	0.00027404	0	0.000493272	0.0197857	0.000739908	0	0.0013976	0.000876929
MO BIO	Mobio65C.64.PreSD	0.00698191	0	0	0	0	0	0.000362697	0	0	0.204697	0	0	9.06742e-05	0	0	0	0.400236	0	4.53371e-05	0.000181348	0	0	0	0	0	0	0	0	0	0.00117876	0	0	0.00149612	0	0.000498708	0.163712	0.000408034	0	0.00294691	0.00312826	0.000453371	0	4.53371e-05	0.00584848	0.000498708	0	0.000136011	0.00217618
MO BIO	Mobio65C.65.PreSD	0.0106153	0	0	0	0	0	0.000463601	0	0	0.127312	0	0	0	0	0	0	0.452083	0	0	1.18872e-05	0	0	0	0	0	1.18872e-05	0	0	0	0.00687081	0	0	0.0152156	0	0.000249631	0.190944	0.000106985	0.000202083	0.00832105	0.000879654	0.00042794	0	0.000404165	0.0177001	0.000416052	0	0.000463601	0.000832105
MO BIO	Mobio65C.66.PreSD	0.0141458	0	0	0.0062568	6.80087e-05	0.000136017	0.000442057	0.00023803	0.00268634	0.023327	0.00720892	0.000170022	0.0230209	0.00367247	0.00282236	0	0.502924	0.00278836	0.0182263	0.0639622	0	6.80087e-05	0	0	0	0	0	0	0	0.0023463	3.40044e-05	0	0	0	3.40044e-05	0.136936	0	0	0.000986126	3.40044e-05	0.0015642	0	0.000136017	0.00904516	0	0	0.00357046	3.40044e-05
MO BIO	Mobio65C.67.PreSD	0.0104221	1.52593e-05	0	0.00640889	3.05185e-05	0.000106815	0.000350963	0.000305185	0.00331126	0.032487	0.0151677	7.62963e-05	0.0404065	0.00352489	0.00427259	0.001236	0.566698	0.0023957	0.0113376	0.0366375	1.52593e-05	0	0	0	0	0	0	0	0	0.00193793	1.52593e-05	7.62963e-05	0	0	0	0.128346	0	0	0.00126652	0.000122074	0.00236518	0	0.000289926	0.00839259	0	0	0.00224311	4.57778e-05
MO BIO	Mobio65C.68.PreSD	0.0131993	0	0	0.00309358	0	5.15597e-05	0.000257798	0.000257798	0.00979634	0.0422789	0.0139727	0.000103119	0.118536	0.00329982	0.00500129	0.000618716	0.433617	0.00381542	0.0158288	0.0484661	0	0	0	0	0	0	0	0	0	0.00283578	5.15597e-05	5.15597e-05	0.000103119	0	5.15597e-05	0.1405	0	0	0.00154679	5.15597e-05	0.00128899	0	0.000257798	0.0160351	0	0	0.00216551	0.000206239
MO BIO	Mobio65C.69.PreSD	0.0154309	0	0	0.00514362	6.68003e-05	0.000200401	0.000423068	0.000289468	0.00567802	0.0341349	0.0103763	0.000222668	0.0462258	0.00378535	0.00233801	0.000400802	0.509575	0.00200401	0.0157871	0.058094	2.22668e-05	0.000155867	0	0	0	2.22668e-05	0	0	0	0.00318415	2.22668e-05	4.45335e-05	0	0	6.68003e-05	0.131953	0	0	0.000601202	4.45335e-05	0.00151414	0	0.000289468	0.0135382	0	0	0.00498775	4.45335e-05
MO BIO	Mobio65C.70.PreSD	0.0134333	0	0	0.00367647	0	8.48416e-05	0.000226244	0.000424208	0.00412896	0.0268665	0.010181	0.000197964	0.0499717	0.00401584	0.00540158	0.00477941	0.466488	0.0033371	0.0042138	0.0432975	2.82805e-05	5.65611e-05	0	0	0	0	0	0	0	0.00152715	2.82805e-05	2.82805e-05	0	0	5.65611e-05	0.169372	0	0	0.000678733	2.82805e-05	0.00197964	0	0.000226244	0.011991	0	0	0.00316742	0.000113122
MO BIO	Mobio65C.71.PreSD	0.00875373	0	0	0	0	0	0.000254313	0	0	8.03095e-05	0	0	1.33849e-05	0	0	0	0.631835	0	0	0	0	0	0	0	0	0	0	0	0	0.00373439	0	0	0.00345331	0	0.000120464	0.166294	0	8.03095e-05	0.00488549	0.000120464	0.00068263	0	0.000294468	0.0121267	0.00132511	0	0.0018605	0.00289114
MO BIO	Mobio65C.72.PreSD	0.00910813	0	0	0	0	2.59491e-05	0.000596829	0	0	0.000103796	0	0	0	0	0	0	0.586683	0	0	0	0	0	0	0	2.59491e-05	0	0	0	0	0.00246516	0	0	0.00311389	0	0.000129745	0.201676	0	0.000103796	0.00557905	0.000155695	0.00057088	0	0.000103796	0.0171264	0.00127151	0	0.00272465	0.00202403
MO BIO	Mobio65C.73.PreSD	0.0085453	0	0	0	0	0	0.000399521	0	0	0.000177565	0	0	0.000155369	0	0	0	0.574755	0	2.21956e-05	4.43912e-05	0	2.21956e-05	0	0	0	0	0	0	0	0.00468327	0	0	0.00348471	0	8.87824e-05	0.188751	0	6.65868e-05	0.00574866	0.001021	0.000466107	0	0.000443912	0.0111422	0.00055489	0	0.00173126	0.00275225
MO BIO	Mobio65C.74.PreSD	0.00803862	0	2.01975e-05	0	0	0	0.000403951	0	0	0.000100988	0	0	0	0	0	0	0.560906	0	0	2.01975e-05	0	0	2.01975e-05	0	2.01975e-05	0	0	0	0	0.00535235	0	0	0.00403951	0	0.00016158	0.22908	0	6.05926e-05	0.00486761	0.000525136	0.000262568	0	0.000282765	0.0162388	0.000525136	0	0.00349417	0.00169659
MO BIO	Mobio65C.75.PreSD	0.0105444	0	0	0	0	0	0.000395413	0	0	0.000448135	0	0	2.63609e-05	0	0	0	0.585212	0	0	0	0	0	0	2.63609e-05	0	0	0	0	0	0.00282061	0	0	0.00574667	0	0.000184526	0.216001	0	0.000184526	0.00659022	0.000237248	0.000659022	0	0.00028997	0.0110979	0.00089627	0	0.00160801	0.00340055
MO BIO	Mobio65C.76.PreSD	0.00939791	0	0	0	1.82839e-05	0.000969045	0.00023769	0	0	0.000246832	0	0	2.74258e-05	0	0	0	0.491919	0	0	1.82839e-05	9.14194e-06	9.14194e-06	0	0	0	0	9.14194e-06	0	0	0.00174611	0	0	0.00195637	0	0.000274258	0.241777	9.14194e-06	6.39936e-05	0.00408645	0.00808147	0.000201123	0	0.000127987	0.0187501	0.0008502	9.14194e-06	0.00203865	0.00159984
MO BIO	Mobio65C.77.PreSD	0.00882187	0	0	0	0	0.00410933	3.77003e-05	0	3.77003e-05	0.000113101	0	0	7.54006e-05	0	0	0	0.508841	0	0	3.77003e-05	0	0	0	0	0	0	0	0	0	0.00162111	0	0	0.00493874	0	0.000113101	0.231517	0	3.77003e-05	0.00237512	0.00256362	0.000603205	0	0.000490104	0.0167766	0.000678605	0	0.00241282	0.00278982
MO BIO	Mobio65C.78.PreSD	0.00993634	0	0	0	0	0.00101148	0.000118998	0	0	0.000773487	0	0	0	5.9499e-05	0	0	0.408223	0	5.9499e-05	0	0	0	0	0	0	0	0	0	0	0.00636639	0	0	0.00267746	0	0.000118998	0.310049	0	0.000178497	0.00636639	0.00309395	0.000178497	0	5.9499e-05	0.0138633	0.000832986	0	0.00166597	0.00160647
MO BIO	Mobio65C.79.PreSD	0.0103274	0	0	0	0	0.00481672	0.000285738	0	0	0.000102049	0	0	4.08197e-05	2.04098e-05	0	0	0.495326	0	0	0	0	0	0	0	0	0	0	0	2.04098e-05	0.0134093	0	0	0.0186546	0	0.000183688	0.244816	0	0.000204098	0.00426565	0.0109805	0.000428606	2.04098e-05	0.000163279	0.0213283	0.000816393	0	0.00324516	0.00430647
MO BIO	Mobio65C.80.PreSD	0.00759878	0	0	0	2.30266e-05	0.00214148	0.000253293	0	0	0.000184213	0	0	4.60532e-05	0	0	0	0.514806	0	0	6.90799e-05	0	0	0	0	0	0	0	0	0	0.00554942	0	0	0.00683891	0	9.21065e-05	0.233052	0	0.00013816	0.00476651	0.00276319	0.000575665	0	0.00013816	0.0206779	0.000898038	0	0.00200332	0.0018191
Promega	Promega.41.PreSD	0.00898843	0	0	0.000299614	0.000149807	0.00041197	0.000561777	0.000262162	0	0.0334444	0.00322085	3.74518e-05	0.0431819	0.00198494	0	0	0.562076	0	0	0.0083892	0	0.00404479	0	0	0	0	0	0	0	0.000187259	0	3.74518e-05	0	0	3.74518e-05	0.152766	0.000112355	0	0.00198494	0.000374518	0.0010112	0	7.49036e-05	0.0223587	0	0	0.00456912	0.000299614
Promega	Promega.42.PreSD	0.0105424	0	0	7.83822e-05	3.91911e-05	3.91911e-05	3.91911e-05	0.000195955	3.91911e-05	0.0359382	0.00552594	0.000235147	0.05475	0.00525161	0	0	0.42828	0	0	0.0421304	0	0.00470293	0	0	0	0	3.91911e-05	0	0	0.000235147	0	0	3.91911e-05	0	7.83822e-05	0.193173	7.83822e-05	0	0.00105816	0.000235147	0.00137169	0	0.000470293	0.0542013	0	3.91911e-05	0.0065841	0.000470293
Promega	Promega.43.PreSD	0.00760079	0	0	0.000477344	3.67188e-05	0.000220313	0.000220313	7.34376e-05	0	0.0297422	0.00286407	0	0.0389219	0.0017625	0	0	0.598737	0	0	0.00403907	0	0.0025336	0	0	0	0	0	0	0	0.00102813	0	3.67188e-05	0	0	7.34376e-05	0.141771	7.34376e-05	0	0.00286407	0.000183594	0.00091797	0	0.000771095	0.0188	0	0	0.00326797	0.000146875
Promega	Promega.44.PreSD	0.00914331	0	0	0.000902757	4.62952e-05	0.000162033	0.000300919	0.000254624	0	0.0163422	0.00423601	6.94428e-05	0.0441888	0.00277771	0	0	0.512812	0	0	0.0214347	0	0.00358788	0	0	0	0	0	0	0	0.000416657	0	2.31476e-05	0	0	0.000300919	0.189185	9.25904e-05	0	0.00199069	0.000277771	0.00115738	2.31476e-05	0.000370362	0.035277	0	0	0.00525451	0.000185181
Promega	Promega.45.PreSD	0.0105437	0	0	2.26747e-05	0	0.000158723	0.000249422	0.000294771	4.53494e-05	0.0285021	0.00274364	0.000204072	0.0393179	0.00204072	0	0	0.515305	0	0	0.0377307	0	0.00167793	0	0	0	0	0	0	0	0.000181398	0	0.000181398	2.26747e-05	0	4.53494e-05	0.160832	6.80241e-05	0	0.00158723	0.000249422	0.00147386	0	0.000181398	0.0324929	0	0	0.00498844	0.000158723
Promega	Promega.46.PreSD	0.00700622	0	0	0	0.000338723	0	8.91377e-05	0	0	0.0884602	0	0	5.34826e-05	0	0	0	0.361739	1.78275e-05	0	3.56551e-05	0	0	0	0	0	0	0	0	0	0.000160448	0	0	0.000748757	0	0.00021393	0.256057	0.000303068	0.000124793	0.00238889	0.00404685	7.13101e-05	0	0.000534826	0.0128002	0.000623964	0	0.000606136	0.00205017
Promega	Promega.47.PreSD	0.00788762	0	0	0	0.000278715	0	0.0001951	0	0	0.0801026	2.78715e-05	0	5.57429e-05	2.78715e-05	0	0	0.415424	0	0	8.36144e-05	0	0	0	0	0	0	0	0	0	0.000836144	0	0	0.000780401	0	0.000250843	0.236545	0.000278715	0	0.00256417	0.00337245	0.000362329	2.78715e-05	0.000250843	0.0122634	0.000975501	0	0.000808272	0.00317735
Promega	Promega.48.PreSD	0.0069286	0	0	0	9.85108e-05	0	3.28369e-05	0	0	0.087609	0	0	0	0	0	0	0.330307	0	0	0	1.64185e-05	0	0	0	0	0	0	0	0	0.000377625	0	0	0.00021344	0	0.000492554	0.356954	0.000131348	1.64185e-05	0.00128064	0.000903016	0.000673157	0	0.000935853	0.0212783	0.000886598	0	0.0019538	0.00134631
Promega	Promega.49.PreSD	0.010931	0	0	0	0.000293057	0	7.32644e-05	0	0	0.0787299	0	0	0	0	0	0	0.438092	0	0	0	0	0	0	0	0	0	0	0	0	0.00167043	0	0	0.00193418	0	0.000131876	0.233801	0.00010257	2.93057e-05	0.0023005	0.00778068	0.000483545	0	0.000630074	0.0111215	0.00126015	0	0.000761949	0.00266682
Promega	Promega.50.PreSD	0.0071089	0	0	0	0.000230808	0	4.61617e-05	0	0	0.094816	0	0	0	0	0	0	0.343951	0	0	0	0	0	0	0	0	0	0	0	4.61617e-05	0.00055394	0	0	0.000138485	0	0.000369293	0.317177	9.23233e-05	0	0.00193879	0.00360061	0.000184647	0	0.000230808	0.010571	0.00147717	0	0.000461617	0.00281586
Promega	Promega.51.PreSD	0.00970065	0	0	0	0	0	0	0	0	0.0599893	0	0	0	0	0	0	0.518538	0	0	0	0	0	5.95132e-05	0	0	0	0	0	0	0.00232101	0	0	0.00410641	0	0.000535619	0.241981	0.000119026	0.00017854	0.0022615	0.00285663	0.000654645	5.95132e-05	0.000773671	0.0167827	0.00107124	0	0.0022615	0.00166637
Promega	Promega.52.PreSD	0.0153445	0	0	0	0	0	0.000148976	0	0	0.0381378	0	0	0	0.0111732	0	0	0.228082	0	0	0	0	0	0	0	0	0	0	0	0	0.000335196	0	0	7.44879e-05	0	0.000558659	0.473147	0.00018622	0.000111732	0.00227188	0.00115456	0.000372439	0	0.000931099	0.0315456	0.00197393	0	0.00301676	0.00238361
Promega	Promega.53.PreSD	0.00903339	0	0	0	0	0	0.000194144	0	0	0.10944	0	0	1.14202e-05	0	0	0	0.430131	0	0	0	0	0	0	0	0	0	0	0	0	0.00292358	0	0	0.00206706	0	0.000856516	0.239139	0.000228404	0.000102782	0.00309488	0.00173587	0.000251245	0	0.000559591	0.01174	0.00123338	0	0.000433968	0.00403134
Promega	Promega.54.PreSD	0.00958662	0	0	0	0	0	0.000152653	0	0	0.141967	0	0	1.52653e-05	1.52653e-05	0	0	0.411736	0	0	0	0	0	0	0	0	0	0	0	0	0.000305306	0	0	0.0010991	0	0.000412163	0.259464	0.00022898	1.52653e-05	0.00102278	0.00196923	0.000732735	0	0.00022898	0.0159675	0.000748	0	0.000580082	0.00343469
Promega	Promega.55.PreSD	0.00726792	0	0	1.50164e-05	0	0	4.50491e-05	0	0	0.131123	0	0	1.50164e-05	0	0	0	0.319428	0	1.50164e-05	0	0	0	0	0	0	0	0	0	0	7.50818e-05	0	0	0.000105115	0	0.000885966	0.326336	0.000210229	0	0.000885966	0.00132144	0.000450491	0	0.000285311	0.0163378	0.000450491	0	0.000720786	0.0016518
Promega	Promega.56.PreSD	0.00963923	0	0	1.27167e-05	0	0	0.000101733	0	0	0.122105	0	0	0	0	0	0	0.38604	0	0	2.54333e-05	0	1.27167e-05	0	0	0	0	0	0	0	0.000178033	0	0	0.000941033	0	0.00034335	0.220367	0.0001526	0.000101733	0.00186935	0.00258148	0.000127167	1.27167e-05	0.0003052	0.00939761	0.00110635	0	0.000445083	0.00211097
Promega	Promega.57.PreSD	0.00878949	0	0	0	0	0	0.000488305	0	0	0.0688022	0	0	0	0	0	0	0.41086	0	0	4.88305e-05	0	0	0	0	0	0	0	0	0	0.00107427	0	0	0.000488305	0	0.00102544	0.258948	4.88305e-05	4.88305e-05	0.00234386	0.00322281	0.000341814	0	0.000537136	0.0177743	0.00092778	0	0.00249036	0.00234386
Promega	Promega.58.PreSD	0.00931834	0	8.71688e-06	0	0	0	0.000235356	0	0	0.0643131	0	0	1.74338e-05	0	0	0	0.463799	0	8.71688e-06	0	0	0	0	0	0	8.71688e-06	0	0	0	0.00105474	0	0	0.00187413	0	0.000828103	0.200323	0.000165621	7.84519e-05	0.0041318	0.00393131	0.000357392	0	0.000331241	0.0121949	0.000932706	0	0.00198745	0.00185669
Promega	Promega.59.PreSD	0.00873543	0	0	0	0	0	0.000224947	0	0	0.0657031	0	0	5.62366e-05	0	0	0	0.432703	0	0	3.74911e-05	0	1.87455e-05	0	0	0	0	0	0	0	0.00050613	0	0	0.00157463	0	0.000318674	0.244873	0.000318674	0	0.00301803	0.00196828	0.000356165	0	0.000243692	0.011716	0.000581112	0	0.00174334	0.00133093
Promega	Promega.60.PreSD	0.0080215	0	0	0	0	0	0.000120322	0	0	0.107608	0	0	0	0	0	0	0.358581	0	0	2.00537e-05	0	0	0	0	0	0	0	0	0	0.00106285	0	0	0.00122328	0	0.000200537	0.277985	0.000140376	2.00537e-05	0.00228613	0.00104279	0.000401075	0	0.000541451	0.0134561	0.00136365	0	0.00122328	0.00192516
Promega	Promega.61.PreSD	0.00872294	0	0	0	0	0	0.000313775	0	0	0.0793222	0	0	0.000188265	0	0	0	0.395105	0	0	0	0	0	0	0	0	0	0	0	0	0.000753059	0	0	0.00150612	0	0.000439285	0.249827	0.00025102	0.000188265	0.00313775	0.00684029	0.000188265	0	0.000753059	0.0124882	0.00282397	0	0.00156887	0.00326326
Promega	Promega.62.PreSD	0.00857276	0	0	0	0	0	0.000277099	0	0	0.116468	0	0	1.73187e-05	1.73187e-05	0	0	0.424516	0	0	0	0	0	0	0	0	0	0	0	0	0.00103912	0	0	0.00259781	0	0.000242462	0.213332	0.000346374	5.19561e-05	0.00256317	0.00405258	0.000225143	0	0.00053688	0.0107896	0.00148941	0	0.000623474	0.00264976
Promega	Promega.63.PreSD	0.0104216	0	0	0	0	0	0.00049303	0	0	0.0738524	0	0	1.7001e-05	0	0	0	0.460303	0	0	3.4002e-05	1.7001e-05	0	1.7001e-05	0	0	0	0	1.7001e-05	0	0.00195512	0	0	0.00343421	0	0.000238014	0.226607	0.000136008	8.50051e-05	0.00292418	0.00108807	0.00049303	0	0.000816049	0.0215233	0.000765046	0	0.00178511	0.00115607
Promega	Promega.65.PreSD	0.0092689	0	0	0	0	0	0.000327689	0	0	0.0835255	0	0	1.17032e-05	0	0	0	0.431414	0	0	0	0	0	0	0	0	0	0	0	1.17032e-05	0.0014863	0	0	0.0044472	0	0.000269173	0.23617	0.000280876	7.0219e-05	0.00305453	0.00203635	0.00044472	0	0.000631971	0.0166887	0.00092455	0	0.000807518	0.00128735
Promega	Promega.66.PreSD	0.0138738	0	0	0.00141655	6.24948e-05	0.000249979	0.000270811	0.000374969	0.00218732	0.0166653	0.00574952	0.000145821	0.0321432	0.00377052	0.00183318	0	0.475023	0.00149988	0.0232897	0.0583701	0	6.24948e-05	0	0	0	0	0	0	0	0.000562453	0	0	0	0	0.000145821	0.131885	2.08316e-05	0	0.00141655	0	0.00141655	2.08316e-05	0.00052079	0.013728	0	0	0.0043538	0.000208316
Promega	Promega.67.PreSD	0.0134913	0	0	0.00398343	4.36142e-05	0.000261685	0.00045068	0.000479756	0.00271862	0.025805	0.0124155	0.000174457	0.0507523	0.00473941	0.00263139	0.00161372	0.625587	0.00149742	0.0101185	0.037261	0	5.81522e-05	0	0	0	0	0	0	0	0.00145381	0	1.45381e-05	0	0	4.36142e-05	0.0878535	0	0	0.00180272	0.000159919	0.00127935	2.90761e-05	0.000363451	0.0106419	1.45381e-05	0	0.00251508	0.000130842
Promega	Promega.68.PreSD	0.00989145	0	0	0.000109097	9.0914e-06	0.000145462	0.000300016	0.000218194	0.00640035	0.0238286	0.00791861	0.000100005	0.0873775	0.0031729	0.00389112	0.000281834	0.36032	0.00215466	0.0115734	0.0287016	0	0.000572759	0	0	0	0	0	0	0	0.000409113	2.72742e-05	0	0	0	0.000245468	0.231931	9.0914e-06	0	0.00123643	2.72742e-05	0.00265469	0	0.000445479	0.0367475	0	0	0.00290016	0.000254559
Promega	Promega.69.PreSD	0.0164782	0	0	0.000791746	4.94841e-05	0.000173194	0.000296905	0.000420615	0.00682881	0.0357523	0.0104412	0.000321647	0.0448079	0.00517109	0.00254843	0.000148452	0.514585	0.00113813	0.0134349	0.0559665	0	7.42262e-05	0	0	0	0	0	0	0	0.00113813	0	0	0	0	0	0.117846	0	0	0.00158349	2.47421e-05	0.00111339	0	0.000816488	0.0129154	0	0	0.00658139	7.42262e-05
Promega	Promega.70.PreSD	0.0124259	0	0	0.00170809	7.50807e-05	0.000244012	0.000356633	0.000206472	0.00202718	0.0197838	0.00671972	0.000168932	0.0398303	0.00396051	0.00225242	0.00183948	0.55586	0.000919739	0.00362264	0.0401119	0	3.75404e-05	0	0	0	0	0	0	0	0.000431714	0	0	0	0	5.63105e-05	0.0960282	0	0	0.00167055	0	0.000769577	0	0.000525565	0.00970418	0	0	0.0035851	9.38509e-05
Promega	Promega.71.PreSD	0.00761686	0	0	0	0	2.67258e-05	0.000187081	0	0	0.000133629	2.67258e-05	0	2.67258e-05	0	0	0	0.605046	0	0	0	0	0	0	0	0	0	2.67258e-05	0	0	0.0024855	0	0	0.00344763	0	5.34516e-05	0.174439	0	8.01775e-05	0.00416923	0.000427613	0.000427613	0	0.000507791	0.0123473	0.00195098	0	0.0023786	0.00318037
Promega	Promega.72.PreSD	0.00840151	0	0	0	0	9.60172e-06	0.000240043	0	0	0.000249645	0	0	0	0	0	0	0.510831	0	0	3.84069e-05	0	0	0	0	0	0	0	0	9.60172e-06	0.00147866	0	0	0.00105619	0	0.000211238	0.225391	0	8.64155e-05	0.00580904	0.000230441	0.00125783	0	0.000288052	0.0218727	0.00189154	0	0.00302454	0.00345662
Promega	Promega.73.PreSD	0.00987517	0	0	2.41447e-05	0	0	0.00036217	0	0	0.000217302	0	0	0	0	0	0	0.555352	0	0	0	0	0	0	0	0	0	0	0	0	0.00159355	0	0	0.00072434	0	0.000144868	0.220996	0	4.82893e-05	0.00444262	0.000434604	0.000603617	0	0.000893353	0.0155492	0.00115894	0	0.00212473	0.0020523
Promega	Promega.74.PreSD	0.0137956	0	0	0	0	0	8.26082e-05	0	0	0.000192753	0	0	2.75361e-05	2.75361e-05	0	0	0.565426	0	2.75361e-05	0	0	0	0	0	0	0	0	0	0	0.000468113	0	0	0.000963763	2.75361e-05	0.000275361	0.234304	0	0	0.00324926	0.000413041	0.000550721	0	0.000523185	0.0143738	0.000963763	0	0.00291882	0.00184492
Promega	Promega.75.PreSD	0.0102678	0	0	0	0	0	0.000201329	0	0	0.000212514	0	0	5.59247e-05	0	0	0	0.590005	0	2.23699e-05	0	0	0	0	0	0	1.11849e-05	0	0	0	0.0020804	0	0	0.00189025	1.11849e-05	0.000223699	0.241986	0	0.000145404	0.00432857	0.000402658	0.000548062	1.11849e-05	0.000324363	0.0121916	0.00189025	0	0.00218106	0.00214751
Promega	Promega.76.PreSD	0.0105559	0	0	0	0	0.000629948	0.000102154	0	0	8.51281e-05	0	0	0	0	0	0	0.472785	0	0	0	0	0	0	0	0	0	0	0	0	0.000681025	0	0	0.000493743	0	0.000204307	0.262722	0	0.000153231	0.00248574	0.00420533	0.000238359	0	0.00027241	0.0161403	0.00209415	1.70256e-05	0.00173661	0.00321784
Promega	Promega.77.PreSD	0.0109942	0	0	0	1.51435e-05	0.00134777	7.57174e-05	0	0	7.57174e-05	0	0	0	0	0	0	0.500507	0	0	0	0	0	0	0	0	0	0	0	0	0.000469448	0	0	0.00154464	0	0.000242296	0.230847	0	4.54305e-05	0.00227152	0.00189294	0.000742031	0	0.000408874	0.0217309	0.00202923	0	0.00222609	0.00369501
Promega	Promega.78.PreSD	0.0114084	0	0	0	0	0.000588528	0.000135814	0	0	0.000181086	0	0	0	0	0	0	0.475531	0	0	0	0	0	0	0	0	0	0	0	0	0.000995971	0	0	0.000226357	0	0.0003169	0.250577	0	4.52714e-05	0.00307846	0.0028521	0.000271628	4.52714e-05	0.000362171	0.0188329	0.00162977	0	0.00153923	0.00239938
Promega	Promega.79.PreSD	0.0110304	0	0	0	0	0.00290621	3.30251e-05	0	0	0.000198151	6.60502e-05	0	3.30251e-05	0	0	0	0.485865	0	3.30251e-05	3.30251e-05	0	0	0	0	0	0	0	0	0	0.00194848	0	0	0.00188243	0	0.000363276	0.251486	0	6.60502e-05	0.00181638	0.00640687	0.000792602	0	0.000264201	0.0195839	0.000825627	0	0.00300528	0.00300528
Promega	Promega.80.PreSD	0.010291	0	0	0	0	0.00254509	0.000110656	0	0	0	0	0	0	0	0	0	0.557486	0	0	0	0	0	0	0	0	0	0	0	0	0.00210247	0	0	0.00376231	0	0.000110656	0.194312	0	0.000110656	0.00254509	0.00398362	0.000331969	0	0.000110656	0.0140533	0.000774593	0	0.00165984	0.00243444
[truncated: 36 more columns]

## Sheet: QIIME & Silva_genus table
	QIAamp® PowerFecal®	Maxwell® RSC PureFood GMO and Authentication	p value
k__Bacteria;p__Firmicutes;c__Bacilli;o__Lactobacillales;f__Lactobacillaceae;g__Lactobacillus	0.40 ± 0.30	0.10 ± 0.07	1.038e-10
k__Bacteria;p__Firmicutes;c__Erysipelotrichi;o__Erysipelotrichales;f__Erysipelotrichaceae;g__Allobaculum	0.12 ± 0.10	0.04 ± 0.03	1.922e-06
k__Bacteria;p__Firmicutes;c__Clostridia;o__Clostridiales;f__Clostridiaceae;g__	0.39 ± 0.23	0.25 ± 0.11	0.00568
k__Bacteria;p__Firmicutes;c__Bacilli;o__Turicibacterales;f__Turicibacteraceae;g__Turicibacter	0.34 ± 0.40	0.12 ± 0.13	0.007207
k__Bacteria;p__Firmicutes;c__Clostridia;o__Clostridiales;f__Ruminococcaceae;g__Ruminococcus	2.74 ± 1.14	2.28 ± 0.79	0.0445
k__Bacteria;p__Tenericutes;c__Mollicutes;o__RF39;f__;g__	0.21 ± 0.10	0.16 ± 0.08	0.04666
k__Bacteria;p__Firmicutes;c__Clostridia;o__Clostridiales;f__Lachnospiraceae;g__Coprococcus	0.17 ± 0.11	0.24 ± 0.16	0.06577
k__Bacteria;p__Firmicutes;c__Clostridia;o__Clostridiales;f__Ruminococcaceae;g__Oscillospira	2.69 ± 0.90	3.16 ± 1.26	0.09665
k__Bacteria;p__Firmicutes;c__Clostridia;o__Clostridiales;f__Peptococcaceae;g__rc4-4	0.23 ± 0.15	0.28 ± 0.19	0.09958
k__Bacteria;p__Firmicutes;c__Clostridia;o__Clostridiales;f__Lachnospiraceae;g__[Ruminococcus]	0.24 ± 0.14	0.32 ± 0.21	0.1786
k__Bacteria;p__Firmicutes;c__Clostridia;o__Clostridiales;f__;g__	21.13 ± 5.80	22.72 ± 7.02	0.2428
k__Bacteria;p__Bacteroidetes;c__Bacteroidia;o__Bacteroidales;f__[Paraprevotellaceae];g__[Prevotella]	0.95 ± 1.97	0.86 ± 1.72	0.3144
k__Bacteria;p__Bacteroidetes;c__Bacteroidia;o__Bacteroidales;f__Bacteroidaceae;g__Bacteroides	6.26 ± 5.43	5.02 ± 4.37	0.3612
k__Bacteria;p__Firmicutes;c__Clostridia;o__Clostridiales;f__Ruminococcaceae;g__	2.57 ± 0.77	2.67 ± 0.69	0.4263
k__Bacteria;p__Verrucomicrobia;c__Verrucomicrobiae;o__Verrucomicrobiales;f__Verrucomicrobiaceae;g__Akkermansia	4.71 ± 3.60	5.48 ± 4.12	0.4263
k__Bacteria;p__Bacteroidetes;c__Bacteroidia;o__Bacteroidales;f__Prevotellaceae;g__Prevotella	1.25 ± 2.50	1.22 ± 2.23	0.5735
k__Bacteria;p__Actinobacteria;c__Actinobacteria;o__Bifidobacteriales;f__Bifidobacteriaceae;g__Bifidobacterium	0.17 ± 0.42	0.03 ± 0.07	0.6035
k__Bacteria;p__Proteobacteria;c__Epsilonproteobacteria;o__Campylobacterales;f__Helicobacteraceae;g__	0.28 ± 0.79	0.21 ± 0.72	0.6606
k__Bacteria;p__Firmicutes;c__Clostridia;o__Clostridiales;f__Lachnospiraceae;g__	1.56 ± 0.47	1.79 ± 0.91	0.7146
k__Bacteria;p__Bacteroidetes;c__Bacteroidia;o__Bacteroidales;f__Rikenellaceae;g__	0.10 ± 0.19	0.12 ± 0.23	0.8323
k__Bacteria;p__Firmicutes;c__Clostridia;o__Clostridiales;f__Ruminococcaceae;Other	1.09 ± 0.62	1.14 ± 0.68	0.834
k__Bacteria;p__Firmicutes;c__Clostridia;o__Clostridiales;f__Lachnospiraceae;g__Dorea	0.20 ± 0.15	0.19 ± 0.12	0.8492
k__Bacteria;p__Bacteroidetes;c__Bacteroidia;o__Bacteroidales;f__S24-7;g__	46.82 ± 8.29	46.23 ± 8.99	0.8722
k__Bacteria;p__Bacteroidetes;c__Bacteroidia;o__Bacteroidales;f__[Paraprevotellaceae];g__Paraprevotella	0.16 ± 0.47	0.16 ± 0.48	0.8858
k__Bacteria;p__Proteobacteria;c__Epsilonproteobacteria;o__Campylobacterales;f__Helicobacteraceae;g__Flexispira	0.48 ± 1.35	0.30 ± 0.83	0.8928
k__Bacteria;p__Tenericutes;c__Mollicutes;o__Anaeroplasmatales;f__Anaeroplasmataceae;g__Anaeroplasma	1.51 ± 1.25	1.57 ± 1.54	0.9107
k__Bacteria;p__Proteobacteria;c__Betaproteobacteria;o__Burkholderiales;f__Alcaligenaceae;g__Sutterella	0.90 ± 0.71	0.94 ± 0.73	0.9242
k__Bacteria;p__Firmicutes;c__Clostridia;o__Clostridiales;f__Clostridiaceae;g__Clostridium	0.24 ± 0.27	0.20 ± 0.20	0.963
k__Bacteria;p__Bacteroidetes;c__Bacteroidia;o__Bacteroidales;f__Porphyromonadaceae;g__Parabacteroides	0.19 ± 0.40	0.16 ± 0.32	0.9953
k__Bacteria;p__TM7;c__TM7-3;o__CW040;f__F16;g__	0.24 ± 0.51	0.21 ± 0.41	1
